# Supplementary material for: CHC22 clathrin recruitment to the early secretory pathway requires two-site interaction with SNX5 and p115
Source: EMBO J. 2024 Aug 19;43(19):8. doi: 10.1038/s44318-024-00198-y (PMC11445476; doi:10.1038/s44318-024-00198-y)
Supplement: Supplementary file 3 — Source data Fig. 1 [file 44318_2024_198_MOESM3_ESM.zip]

Archive with 93 entries (81 files):
- 1.Figure1/
- 1.Figure1/.DS_Store
- __MACOSX/1.Figure1/._.DS_Store
- 1.Figure1/1H/
- 1.Figure1/1F/
- 1.Figure1/1A/
- 1.Figure1/1G/
- 1.Figure1/1I/
- 1.Figure1/1K/
- 1.Figure1/1B/
- 1.Figure1/1E/
- 1.Figure1/1D/
- 1.Figure1/1C/
- 1.Figure1/1J/
- 1.Figure1/1H/C1-1J.HeLa.SNX5.OE.NO.2.DAPI.C1.FLAG.C2.CHC22.C3.tif
- __MACOSX/1.Figure1/1H/._C1-1J.HeLa.SNX5.OE.NO.2.DAPI.C1.FLAG.C2.CHC22.C3.tif
- 1.Figure1/1H/C3-1J.HeLa.SNX5.OE.NO.1.DAPI.C1.FLAG.C2.CHC22.C3.tif
- __MACOSX/1.Figure1/1H/._C3-1J.HeLa.SNX5.OE.NO.1.DAPI.C1.FLAG.C2.CHC22.C3.tif
- 1.Figure1/1H/C2-1J.HeLa.SNX5.OE.NO.1.DAPI.C1.FLAG.C2.CHC22.C3.tif
- __MACOSX/1.Figure1/1H/._C2-1J.HeLa.SNX5.OE.NO.1.DAPI.C1.FLAG.C2.CHC22.C3.tif
- 1.Figure1/1H/C2-1J.HeLa.SNX5.OE.NO.2.DAPI.C1.FLAG.C2.CHC22.C3.tif
- __MACOSX/1.Figure1/1H/._C2-1J.HeLa.SNX5.OE.NO.2.DAPI.C1.FLAG.C2.CHC22.C3.tif
- 1.Figure1/1H/C3-1J.HeLa.CONTROL.DAPI.C1.FLAG.C2.CHC22.C3tif.tif
- __MACOSX/1.Figure1/1H/._C3-1J.HeLa.CONTROL.DAPI.C1.FLAG.C2.CHC22.C3tif.tif
- 1.Figure1/1H/C3-1J.HeLa.SNX5.OE.NO.2.DAPI.C1.FLAG.C2.CHC22.C3.tif
- __MACOSX/1.Figure1/1H/._C3-1J.HeLa.SNX5.OE.NO.2.DAPI.C1.FLAG.C2.CHC22.C3.tif
- 1.Figure1/1H/C1-1J.HeLa.SNX5.OE.NO.1.DAPI.C1.FLAG.C2.CHC22.C3.tif
- __MACOSX/1.Figure1/1H/._C1-1J.HeLa.SNX5.OE.NO.1.DAPI.C1.FLAG.C2.CHC22.C3.tif
- 1.Figure1/1H/C1-1J.HeLa.CONTROL.DAPI.C1.FLAG.C2.CHC22.C3tif.tif
- __MACOSX/1.Figure1/1H/._C1-1J.HeLa.CONTROL.DAPI.C1.FLAG.C2.CHC22.C3tif.tif
- 1.Figure1/1F/1F.eps
- __MACOSX/1.Figure1/1F/._1F.eps
- 1.Figure1/1A/C1-1A.HeLa.PeriMI.DAPI.C1.p115.C3.GM130.C2.CHC22.C4.tif
- 1.Figure1/1A/C3-1A.HeLa.PeriMI.DAPI.C1.p115.C3.GM130.C2.CHC22.C4.tif
- 1.Figure1/1A/C4-1A.HeLa.PeriMI.DAPI.C1.p115.C3.GM130.C2.CHC22.C4.tif
- 1.Figure1/1A/C2-1A.HeLa.PeriMI.DAPI.C1.p115.C3.GM130.C2.CHC22.C4.tif
- 1.Figure1/1G/.DS_Store
- __MACOSX/1.Figure1/1G/._.DS_Store
- 1.Figure1/1G/1G.csv
- __MACOSX/1.Figure1/1G/._1G.csv
- 1.Figure1/1I/.DS_Store
- __MACOSX/1.Figure1/1I/._.DS_Store
- 1.Figure1/1I/1I.csv
- __MACOSX/1.Figure1/1I/._1I.csv
- 1.Figure1/1K/.DS_Store
- __MACOSX/1.Figure1/1K/._.DS_Store
- 1.Figure1/1K/1K.csv
- __MACOSX/1.Figure1/1K/._1K.csv
- 1.Figure1/1B/C1-1C.HeLa.SNX5.6.NULL.DAPI.C1.p115.C3.GM130.C2.CHC22.C4.tif
- __MACOSX/1.Figure1/1B/._C1-1C.HeLa.SNX5.6.NULL.DAPI.C1.p115.C3.GM130.C2.CHC22.C4.tif
- 1.Figure1/1B/C3-1C.HeLa.CONTROL.DAPI.C1.p115.C3.GM130.C2.CHC22.C4.tif
- __MACOSX/1.Figure1/1B/._C3-1C.HeLa.CONTROL.DAPI.C1.p115.C3.GM130.C2.CHC22.C4.tif
- 1.Figure1/1B/C2-1C.HeLa.SNX5.6.NULL.DAPI.C1.p115.C3.GM130.C2.CHC22.C4.tif
- 1.Figure1/1B/C3-1C.HeLa.SNX5.6.NULL.DAPI.C1.p115.C3.GM130.C2.CHC22.C4.tif
- __MACOSX/1.Figure1/1B/._C3-1C.HeLa.SNX5.6.NULL.DAPI.C1.p115.C3.GM130.C2.CHC22.C4.tif
- 1.Figure1/1B/C1-1C.HeLa.CONTROL.DAPI.C1.p115.C3.GM130.C2.CHC22.C4.tif
- 1.Figure1/1B/C2-1C.HeLa.CONTROL.DAPI.C1.p115.C3.GM130.C2.CHC22.C4.tif
- __MACOSX/1.Figure1/1B/._C2-1C.HeLa.CONTROL.DAPI.C1.p115.C3.GM130.C2.CHC22.C4.tif
- 1.Figure1/1B/C4-1C.HeLa.SNX5.6.NULL.DAPI.C1.p115.C3.GM130.C2.CHC22.C4.tif
- __MACOSX/1.Figure1/1B/._C4-1C.HeLa.SNX5.6.NULL.DAPI.C1.p115.C3.GM130.C2.CHC22.C4.tif
- 1.Figure1/1B/C4-1C.HeLa.CONTROL.DAPI.C1.p115.C3.GM130.C2.CHC22.C4.tif
- __MACOSX/1.Figure1/1B/._C4-1C.HeLa.CONTROL.DAPI.C1.p115.C3.GM130.C2.CHC22.C4.tif
- 1.Figure1/1E/.DS_Store
- __MACOSX/1.Figure1/1E/._.DS_Store
- 1.Figure1/1E/1E.csv
- __MACOSX/1.Figure1/1E/._1E.csv
- 1.Figure1/1D/C2-1F.HeLa.SNX.5.6.NULL.DAPI.C1.PLA.C2.tif
- __MACOSX/1.Figure1/1D/._C2-1F.HeLa.SNX.5.6.NULL.DAPI.C1.PLA.C2.tif
- 1.Figure1/1D/C2-1F.HeLa.CONTROL.DAPI.C1.PLA.C2.tif
- __MACOSX/1.Figure1/1D/._C2-1F.HeLa.CONTROL.DAPI.C1.PLA.C2.tif
- 1.Figure1/1D/C1-1F.HeLa.SNX.5.6.NULL.DAPI.C1.PLA.C2.tif
- __MACOSX/1.Figure1/1D/._C1-1F.HeLa.SNX.5.6.NULL.DAPI.C1.PLA.C2.tif
- 1.Figure1/1D/C1-1F.HeLa.CONTROL.DAPI.C1.PLA.C2.tif
- 1.Figure1/1C/.DS_Store
- __MACOSX/1.Figure1/1C/._.DS_Store
- 1.Figure1/1C/1C.csv
- __MACOSX/1.Figure1/1C/._1C.csv
- 1.Figure1/1J/C2-1L.HeLa.CONTROL.DAPI.C1.FLAG.C2.CHC22.C3.tif
- __MACOSX/1.Figure1/1J/._C2-1L.HeLa.CONTROL.DAPI.C1.FLAG.C2.CHC22.C3.tif
- 1.Figure1/1J/C3-1L.HeLa.SNX5.6.NULL.PLUS.SNX5.FLAG.RESCUE.DAPI.C1.FLAG.C2.CHC22.C3tif.tif
- __MACOSX/1.Figure1/1J/._C3-1L.HeLa.SNX5.6.NULL.PLUS.SNX5.FLAG.RESCUE.DAPI.C1.FLAG.C2.CHC22.C3tif.tif
- 1.Figure1/1J/C2-1L.HeLa.SNX5.6.NULL.PLUS.SNX5.FLAG.RESCUE.DAPI.C1.FLAG.C2.CHC22.C3tif.tif
- __MACOSX/1.Figure1/1J/._C2-1L.HeLa.SNX5.6.NULL.PLUS.SNX5.FLAG.RESCUE.DAPI.C1.FLAG.C2.CHC22.C3tif.tif
- 1.Figure1/1J/C3-1L.HeLa.SNX5.6.NULL.DAPI.C1.FLAG.C2.CHC22.C3.tif
- __MACOSX/1.Figure1/1J/._C3-1L.HeLa.SNX5.6.NULL.DAPI.C1.FLAG.C2.CHC22.C3.tif
- 1.Figure1/1J/C1-1L.HeLa.SNX5.6.NULL.DAPI.C1.FLAG.C2.CHC22.C3.tif
- __MACOSX/1.Figure1/1J/._C1-1L.HeLa.SNX5.6.NULL.DAPI.C1.FLAG.C2.CHC22.C3.tif
- 1.Figure1/1J/C1-1L.HeLa.CONTROL.DAPI.C1.FLAG.C2.CHC22.C3.tif
- 1.Figure1/1J/C2-1L.HeLa.SNX5.6.NULL.DAPI.C1.FLAG.C2.CHC22.C3.tif
- __MACOSX/1.Figure1/1J/._C2-1L.HeLa.SNX5.6.NULL.DAPI.C1.FLAG.C2.CHC22.C3.tif
- 1.Figure1/1J/C1-1L.HeLa.SNX5.6.NULL.PLUS.SNX5.FLAG.RESCUE.DAPI.C1.FLAG.C2.CHC22.C3tif.tif
- 1.Figure1/1J/C3-1L.HeLa.CONTROL.DAPI.C1.FLAG.C2.CHC22.C3.tif
- __MACOSX/1.Figure1/1J/._C3-1L.HeLa.CONTROL.DAPI.C1.FLAG.C2.CHC22.C3.tif
