# Supplementary material for: CHC22 clathrin recruitment to the early secretory pathway requires two-site interaction with SNX5 and p115
Source: EMBO J. 2024 Aug 19;43(19):8. doi: 10.1038/s44318-024-00198-y (PMC11445476; doi:10.1038/s44318-024-00198-y)
Supplement: Supplementary file 3 — Source data Fig. 1 [file 44318_2024_198_MOESM3_ESM.zip › 1.Figure1/1G/1G.csv]

Parental CHC22	SNX5/6 Null CHC22	Parental CHC17	SNX5/6 Null CHC17	Parental HSC70	SNX5/6 Null HSC70
40.13840830000000	33.27137550000000	24.39024390	25.64102560	44.5319638	43.5205334
40.30303030000000	31.83593750000000	26.31578950	23.80952380	42.9361342	42.4102507
39.22155690000000	32.51974150000000	22.72727270	18.18181820	46.7095166	44.7914426
