# Supplementary material for: CHC22 clathrin recruitment to the early secretory pathway requires two-site interaction with SNX5 and p115
Source: EMBO J. 2024 Aug 19;43(19):8. doi: 10.1038/s44318-024-00198-y (PMC11445476; doi:10.1038/s44318-024-00198-y)
Supplement: Supplementary file 3 — Source data Fig. 1 [file 44318_2024_198_MOESM3_ESM.zip › 1.Figure1/1I/1I.csv]

Control	FLAG-SNX5(OE)
0.49431201	1.50568799
0.57002876	1.42997124
0.54607806	1.45392194
