# Supplementary material for: CHC22 clathrin recruitment to the early secretory pathway requires two-site interaction with SNX5 and p115
Source: EMBO J. 2024 Aug 19;43(19):8. doi: 10.1038/s44318-024-00198-y (PMC11445476; doi:10.1038/s44318-024-00198-y)
Supplement: Supplementary file 3 — Source data Fig. 1 [file 44318_2024_198_MOESM3_ESM.zip › 1.Figure1/1K/1K.csv]

Control	Nulls	Rescue
1.09953767	0.47330280	1.42715953
1.08721531	0.48632661	1.42645808
1.05695889	0.46643334	1.47660777
