# Supplementary material for: CHC22 clathrin recruitment to the early secretory pathway requires two-site interaction with SNX5 and p115
Source: EMBO J. 2024 Aug 19;43(19):8. doi: 10.1038/s44318-024-00198-y (PMC11445476; doi:10.1038/s44318-024-00198-y)
Supplement: Supplementary file 3 — Source data Fig. 1 [file 44318_2024_198_MOESM3_ESM.zip › 1.Figure1/1E/1E.csv]

Parental	SNX5/6 Null
19.06730770000000	7.54260090000000
13.11702130000000	6.51644737000000
8.62758000000000	4.42647059000000
15.79473000000000	5.93784000000000
