# Supplementary material for: CHC22 clathrin recruitment to the early secretory pathway requires two-site interaction with SNX5 and p115
Source: EMBO J. 2024 Aug 19;43(19):8. doi: 10.1038/s44318-024-00198-y (PMC11445476; doi:10.1038/s44318-024-00198-y)
Supplement: Supplementary file 3 — Source data Fig. 1 [file 44318_2024_198_MOESM3_ESM.zip › 1.Figure1/1C/1C.csv]

Con	ΔSNX5/6
1.24501706	0.75498294
1.16750275	0.79729197
1.27753171	0.72246829
