# Supplementary material for: CHC22 clathrin recruitment to the early secretory pathway requires two-site interaction with SNX5 and p115
Source: EMBO J. 2024 Aug 19;43(19):8. doi: 10.1038/s44318-024-00198-y (PMC11445476; doi:10.1038/s44318-024-00198-y)
Supplement: Supplementary file 4 — Source data Fig. 2 [file 44318_2024_198_MOESM4_ESM.zip]

Archive with 92 entries (79 files):
- 2.Figure2/
- 2.Figure2/.DS_Store
- __MACOSX/2.Figure2/._.DS_Store
- 2.Figure2/2G/
- 2.Figure2/2I/
- 2.Figure2/2H/
- 2.Figure2/2A/
- 2.Figure2/2F/
- 2.Figure2/2C/
- 2.Figure2/2D/
- 2.Figure2/2J/
- 2.Figure2/2K/
- 2.Figure2/2L/
- 2.Figure2/2E/
- 2.Figure2/2B/
- 2.Figure2/2G/.DS_Store
- __MACOSX/2.Figure2/2G/._.DS_Store
- 2.Figure2/2G/2G.csv
- __MACOSX/2.Figure2/2G/._2G.csv
- 2.Figure2/2I/.DS_Store
- __MACOSX/2.Figure2/2I/._.DS_Store
- 2.Figure2/2I/2I.csv
- __MACOSX/2.Figure2/2I/._2I.csv
- 2.Figure2/2H/.DS_Store
- __MACOSX/2.Figure2/2H/._.DS_Store
- 2.Figure2/2H/2H.csv
- __MACOSX/2.Figure2/2H/._2H.csv
- 2.Figure2/2A/C1-2A.HeLa.SNX5.6.NULL.DAPI.C1.GM130.C2.p115.C3CHC22.C4.tif
- 2.Figure2/2A/C4-2A.HeLa.VPS35.NULL.DAPI.C1.GM130.C2.p115.C3CHC22.C4.tif
- 2.Figure2/2A/C4-2A.HeLa.CONTROL.DAPI.C1.GM130.C2.p115.C3CHC22.C4.tif
- 2.Figure2/2A/C2-2A.HeLa.CONTROL.DAPI.C1.GM130.C2.p115.C3CHC22.C4.tif
- 2.Figure2/2A/C2-2A.HeLa.VPS35.NULL.DAPI.C1.GM130.C2.p115.C3CHC22.C4.tif
- 2.Figure2/2A/C2-2A.HeLa.SNX5.6.NULL.DAPI.C1.GM130.C2.p115.C3CHC22.C4.tif
- 2.Figure2/2A/C1-2A.HeLa.VPS35.NULL.DAPI.C1.GM130.C2.p115.C3CHC22.C4.tif
- 2.Figure2/2A/C3-2A.HeLa.VPS35.NULL.DAPI.C1.GM130.C2.p115.C3CHC22.C4.tif
- 2.Figure2/2A/C3-2A.HeLa.SNX5.6.NULL.DAPI.C1.GM130.C2.p115.C3CHC22.C4.tif
- 2.Figure2/2A/C4-2A.HeLa.SNX5.6.NULL.DAPI.C1.GM130.C2.p115.C3CHC22.C4.tif
- 2.Figure2/2A/C1-2A.HeLa.CONTROL.DAPI.C1.GM130.C2.p115.C3CHC22.C4.tif
- 2.Figure2/2A/C3-2A.HeLa.CONTROL.DAPI.C1.GM130.C2.p115.C3CHC22.C4.tif
- 2.Figure2/2F/C2-2F.HeLa.SNX5.6.NULL.DAPI.C1.GM130.C2.p115.C3CHC22.C4.tif
- __MACOSX/2.Figure2/2F/._C2-2F.HeLa.SNX5.6.NULL.DAPI.C1.GM130.C2.p115.C3CHC22.C4.tif
- 2.Figure2/2F/C3-2F.HeLa.CONTROL.DAPI.C1.GM130.C2.p115.C3CHC22.C4.tif
- 2.Figure2/2F/C2-2F.HeLa.SNX1.2.NULL.DAPI.C1.GM130.C2.p115.C3CHC22.C4.tif
- 2.Figure2/2F/C1-2F.HeLa.CONTROL.DAPI.C1.GM130.C2.p115.C3CHC22.C4.tif
- 2.Figure2/2F/C4-2F.HeLa.SNX5.6.NULL.DAPI.C1.GM130.C2.p115.C3CHC22.C4.tif
- __MACOSX/2.Figure2/2F/._C4-2F.HeLa.SNX5.6.NULL.DAPI.C1.GM130.C2.p115.C3CHC22.C4.tif
- 2.Figure2/2F/C4-2F.HeLa.SNX1.2.NULL.DAPI.C1.GM130.C2.p115.C3CHC22.C4.tif
- __MACOSX/2.Figure2/2F/._C4-2F.HeLa.SNX1.2.NULL.DAPI.C1.GM130.C2.p115.C3CHC22.C4.tif
- 2.Figure2/2F/C3-2F.HeLa.SNX5.6.NULL.DAPI.C1.GM130.C2.p115.C3CHC22.C4.tif
- 2.Figure2/2F/C3-2F.HeLa.SNX1.2.NULL.DAPI.C1.GM130.C2.p115.C3CHC22.C4.tif
- 2.Figure2/2F/C1-2F.HeLa.SNX5.6.NULL.DAPI.C1.GM130.C2.p115.C3CHC22.C4.tif
- 2.Figure2/2F/C1-2F.HeLa.SNX1.2.NULL.DAPI.C1.GM130.C2.p115.C3CHC22.C4.tif
- 2.Figure2/2F/C2-2F.HeLa.CONTROL.DAPI.C1.GM130.C2.p115.C3CHC22.C4.tif
- __MACOSX/2.Figure2/2F/._C2-2F.HeLa.CONTROL.DAPI.C1.GM130.C2.p115.C3CHC22.C4.tif
- 2.Figure2/2F/C4-2F.HeLa.CONTROL.DAPI.C1.GM130.C2.p115.C3CHC22.C4.tif
- __MACOSX/2.Figure2/2F/._C4-2F.HeLa.CONTROL.DAPI.C1.GM130.C2.p115.C3CHC22.C4.tif
- 2.Figure2/2C/.DS_Store
- __MACOSX/2.Figure2/2C/._.DS_Store
- 2.Figure2/2C/2C.csv
- __MACOSX/2.Figure2/2C/._2C.csv
- 2.Figure2/2D/.DS_Store
- __MACOSX/2.Figure2/2D/._.DS_Store
- 2.Figure2/2D/2D.csv
- __MACOSX/2.Figure2/2D/._2D.csv
- 2.Figure2/2J/2J.eps
- __MACOSX/2.Figure2/2J/._2J.eps
- 2.Figure2/2K/C2-2K.HeLa.SNX1.2.NULL.DAPI.C1.GM130.C2.SNX6.C3.tif
- __MACOSX/2.Figure2/2K/._C2-2K.HeLa.SNX1.2.NULL.DAPI.C1.GM130.C2.SNX6.C3.tif
- 2.Figure2/2K/C2-2K.HeLa.SNX5.6.NULL.DAPI.C1.GM130.C2.SNX6.C3.tif
- __MACOSX/2.Figure2/2K/._C2-2K.HeLa.SNX5.6.NULL.DAPI.C1.GM130.C2.SNX6.C3.tif
- 2.Figure2/2K/C1-2K.HeLa.CONTROL.DAPI.C1.GM130.C2.SNX6.C3.tif
- 2.Figure2/2K/C3-2K.HeLa.CONTROL.DAPI.C1.GM130.C2.SNX6.C3.tif
- __MACOSX/2.Figure2/2K/._C3-2K.HeLa.CONTROL.DAPI.C1.GM130.C2.SNX6.C3.tif
- 2.Figure2/2K/C3-2K.HeLa.SNX1.2.NULL.DAPI.C1.GM130.C2.SNX6.C3.tif
- __MACOSX/2.Figure2/2K/._C3-2K.HeLa.SNX1.2.NULL.DAPI.C1.GM130.C2.SNX6.C3.tif
- 2.Figure2/2K/C1-2K.HeLa.SNX1.2.NULL.DAPI.C1.GM130.C2.SNX6.C3.tif
- 2.Figure2/2K/C2-2K.HeLa.CONTROL.DAPI.C1.GM130.C2.SNX6.C3.tif
- __MACOSX/2.Figure2/2K/._C2-2K.HeLa.CONTROL.DAPI.C1.GM130.C2.SNX6.C3.tif
- 2.Figure2/2K/C3-2K.HeLa.SNX5.6.NULL.DAPI.C1.GM130.C2.SNX6.C3.tif
- __MACOSX/2.Figure2/2K/._C3-2K.HeLa.SNX5.6.NULL.DAPI.C1.GM130.C2.SNX6.C3.tif
- 2.Figure2/2K/C1-2K.HeLa.SNX5.6.NULL.DAPI.C1.GM130.C2.SNX6.C3.tif
- __MACOSX/2.Figure2/2K/._C1-2K.HeLa.SNX5.6.NULL.DAPI.C1.GM130.C2.SNX6.C3.tif
- 2.Figure2/2L/.DS_Store
- __MACOSX/2.Figure2/2L/._.DS_Store
- 2.Figure2/2L/2L.csv
- __MACOSX/2.Figure2/2L/._2L.csv
- 2.Figure2/2E/2E.eps
- __MACOSX/2.Figure2/2E/._2E.eps
- 2.Figure2/2B/.DS_Store
- __MACOSX/2.Figure2/2B/._.DS_Store
- 2.Figure2/2B/2B.csv
- __MACOSX/2.Figure2/2B/._2B.csv
