# Supplementary material for: CHC22 clathrin recruitment to the early secretory pathway requires two-site interaction with SNX5 and p115
Source: EMBO J. 2024 Aug 19;43(19):8. doi: 10.1038/s44318-024-00198-y (PMC11445476; doi:10.1038/s44318-024-00198-y)
Supplement: Supplementary file 4 — Source data Fig. 2 [file 44318_2024_198_MOESM4_ESM.zip › 2.Figure2/2G/2G.csv]

Parental	SNX1/2 Null	SNX5/6 Null
0.94584683	1.43718176	0.61697140
0.84044705	1.45037872	0.70917423
0.82243985	1.46553404	0.71202611
