# Supplementary material for: CHC22 clathrin recruitment to the early secretory pathway requires two-site interaction with SNX5 and p115
Source: EMBO J. 2024 Aug 19;43(19):8. doi: 10.1038/s44318-024-00198-y (PMC11445476; doi:10.1038/s44318-024-00198-y)
Supplement: Supplementary file 4 — Source data Fig. 2 [file 44318_2024_198_MOESM4_ESM.zip › 2.Figure2/2I/2I.csv]

Parental	SNX1/2 Null	SNX5/6 Null
0.91439440	1.19474315	0.89086245
0.96663794	1.18705384	0.84630821
0.96929693	1.12287689	0.90782619
