# Supplementary material for: CHC22 clathrin recruitment to the early secretory pathway requires two-site interaction with SNX5 and p115
Source: EMBO J. 2024 Aug 19;43(19):8. doi: 10.1038/s44318-024-00198-y (PMC11445476; doi:10.1038/s44318-024-00198-y)
Supplement: Supplementary file 4 — Source data Fig. 2 [file 44318_2024_198_MOESM4_ESM.zip › 2.Figure2/2C/2C.csv]

Parental	VPS35 Null	SNX5/6 Null
1.10672875	1.09484289	0.79842836
1.02621080	1.12253538	0.85125382
1.12023875	1.12532116	0.75444009
