# Supplementary material for: CHC22 clathrin recruitment to the early secretory pathway requires two-site interaction with SNX5 and p115
Source: EMBO J. 2024 Aug 19;43(19):8. doi: 10.1038/s44318-024-00198-y (PMC11445476; doi:10.1038/s44318-024-00198-y)
Supplement: Supplementary file 4 — Source data Fig. 2 [file 44318_2024_198_MOESM4_ESM.zip › 2.Figure2/2D/2D.csv]

Parental	VPS35 Null	SNX5/6 Null
1.15824966	0.71758067	1.12416968
1.20258556	0.74453002	1.05288442
1.18782285	0.66712944	1.14504771
