# Supplementary material for: CHC22 clathrin recruitment to the early secretory pathway requires two-site interaction with SNX5 and p115
Source: EMBO J. 2024 Aug 19;43(19):8. doi: 10.1038/s44318-024-00198-y (PMC11445476; doi:10.1038/s44318-024-00198-y)
Supplement: Supplementary file 4 — Source data Fig. 2 [file 44318_2024_198_MOESM4_ESM.zip › 2.Figure2/2L/2L.csv]

Parental	SNX1/2 Null	SNX5/6 Null
1.24356348	1.54055841	0.21587811
1.20679253	1.57747941	0.21572806
1.36310748	1.44159661	0.19529591
