# Supplementary material for: CHC22 clathrin recruitment to the early secretory pathway requires two-site interaction with SNX5 and p115
Source: EMBO J. 2024 Aug 19;43(19):8. doi: 10.1038/s44318-024-00198-y (PMC11445476; doi:10.1038/s44318-024-00198-y)
Supplement: Supplementary file 4 — Source data Fig. 2 [file 44318_2024_198_MOESM4_ESM.zip › 2.Figure2/2B/2B.csv]

Parental	VPS35 Null	SNX5/6 Null
1.21646985	1.13047306	0.65305709
1.28967959	1.05826968	0.65205074
1.23219960	1.18610236	0.58169804
