# Supplementary material for: CHC22 clathrin recruitment to the early secretory pathway requires two-site interaction with SNX5 and p115
Source: EMBO J. 2024 Aug 19;43(19):8. doi: 10.1038/s44318-024-00198-y (PMC11445476; doi:10.1038/s44318-024-00198-y)
Supplement: Supplementary file 5 — Source data Fig. 3 [file 44318_2024_198_MOESM5_ESM.zip]

Archive with 15 entries (10 files):
- 3.Figure3/
- 3.Figure3/3E/
- 3.Figure3/3B/
- 3.Figure3/.DS_Store
- __MACOSX/3.Figure3/._.DS_Store
- 3.Figure3/3A/
- 3.Figure3/3F/
- 3.Figure3/3E/3E.eps
- __MACOSX/3.Figure3/3E/._3E.eps
- 3.Figure3/3B/3B.eps
- __MACOSX/3.Figure3/3B/._3B.eps
- 3.Figure3/3A/3A.eps
- __MACOSX/3.Figure3/3A/._3A.eps
- 3.Figure3/3F/3F.eps
- __MACOSX/3.Figure3/3F/._3F.eps
