# Supplementary material for: CHC22 clathrin recruitment to the early secretory pathway requires two-site interaction with SNX5 and p115
Source: EMBO J. 2024 Aug 19;43(19):8. doi: 10.1038/s44318-024-00198-y (PMC11445476; doi:10.1038/s44318-024-00198-y)
Supplement: Supplementary file 6 — Source data Fig. 4 [file 44318_2024_198_MOESM6_ESM.zip]

Archive with 12 entries (8 files):
- 4.Figure4/
- 4.Figure4/.DS_Store
- __MACOSX/4.Figure4/._.DS_Store
- 4.Figure4/4E/
- 4.Figure4/4D/
- 4.Figure4/4F/
- 4.Figure4/4E/4E.eps
- __MACOSX/4.Figure4/4E/._4E.eps
- 4.Figure4/4D/4D.eps
- __MACOSX/4.Figure4/4D/._4D.eps
- 4.Figure4/4F/4F.csv
- __MACOSX/4.Figure4/4F/._4F.csv
