# Supplementary material for: CHC22 clathrin recruitment to the early secretory pathway requires two-site interaction with SNX5 and p115
Source: EMBO J. 2024 Aug 19;43(19):8. doi: 10.1038/s44318-024-00198-y (PMC11445476; doi:10.1038/s44318-024-00198-y)
Supplement: Supplementary file 6 — Source data Fig. 4 [file 44318_2024_198_MOESM6_ESM.zip › 4.Figure4/4F/4F.csv]

	WT										S226E
4ug	0.38723727	0.070283019	0.086321777	0.1473397	0.285152009	0.073496933	0.086346154	0.062811791		4ug	0.040325027	0.027201258	0.08280065	0.171214188	0.29058089	0.086625767	0.030576923	0.045124717
8ug	0.017963164	0.081761006	0.169826652	0.537175989	0.281758958	0.118159509	0.054903846	0.090702948		8ug	0.065417118	0.037421384	0.059588299	0.165757162	0.268186754	0.049693252	0.005384615	0.044671202
16ug	0.139978332	0.028301887	0.391928494	0.399727149	0.662323561	0.22196319	0.18	0.140702948		16ug	0.129772481	0.082075472	0.234832069	0.172237381	0.285016287	0.068588957	0.059807692	0.152040816
