# Supplementary material for: CHC22 clathrin recruitment to the early secretory pathway requires two-site interaction with SNX5 and p115
Source: EMBO J. 2024 Aug 19;43(19):8. doi: 10.1038/s44318-024-00198-y (PMC11445476; doi:10.1038/s44318-024-00198-y)
Supplement: Supplementary file 7 — Source data Fig. 5 [file 44318_2024_198_MOESM7_ESM.zip]

Archive with 48 entries (41 files):
- 5.Figure5/
- 5.Figure5/5A/
- 5.Figure5/5F/
- 5.Figure5/.DS_Store
- __MACOSX/5.Figure5/._.DS_Store
- 5.Figure5/5C/
- 5.Figure5/5D/
- 5.Figure5/5E/
- 5.Figure5/5B/
- 5.Figure5/5A/5A.eps
- __MACOSX/5.Figure5/5A/._5A.eps
- 5.Figure5/5F/5F(R2).eps
- __MACOSX/5.Figure5/5F/._5F(R2).eps
- 5.Figure5/5C/C1-5C.HeLa.CONTROL.PLUS.P115.KD.DAPI.C1.GM130.C2.FLAG.C3.CHC22.C4.tif
- 5.Figure5/5C/C3-5C.HeLa.SNX5.6.NULL.PLUS.P115.KD.DAPI.C1.GM130.C2.FLAG.C3.CHC22.C4.tif
- 5.Figure5/5C/C2-5C.HeLa.SNX5.6.NULL.PLUS.P115.KD.PLUS.SNX5.FLAG.DAPI.C1.GM130.C2.FLAG.C3.CHC22.C4.tif
- 5.Figure5/5C/C3-5C.HeLa.SNX5.6.NULL.PLUS.P115.KD.PLUS.SNX5.FLAG.DAPI.C1.GM130.C2.FLAG.C3.CHC22.C4.tif
- __MACOSX/5.Figure5/5C/._C3-5C.HeLa.SNX5.6.NULL.PLUS.P115.KD.PLUS.SNX5.FLAG.DAPI.C1.GM130.C2.FLAG.C3.CHC22.C4.tif
- 5.Figure5/5C/C1-5C.HeLa.CONTROL.DAPI.C1.GM130.C2.FLAG.C3.CHC22.C4.tif
- __MACOSX/5.Figure5/5C/._C1-5C.HeLa.CONTROL.DAPI.C1.GM130.C2.FLAG.C3.CHC22.C4.tif
- 5.Figure5/5C/C2-5C.HeLa.SNX5.6.NULL.PLUS.P115.KD.DAPI.C1.GM130.C2.FLAG.C3.CHC22.C4.tif
- 5.Figure5/5C/C3-5C.HeLa.CONTROL.PLUS.P115.KD.DAPI.C1.GM130.C2.FLAG.C3.CHC22.C4.tif
- __MACOSX/5.Figure5/5C/._C3-5C.HeLa.CONTROL.PLUS.P115.KD.DAPI.C1.GM130.C2.FLAG.C3.CHC22.C4.tif
- 5.Figure5/5C/C3-5C.HeLa.CONTROL.DAPI.C1.GM130.C2.FLAG.C3.CHC22.C4.tif
- __MACOSX/5.Figure5/5C/._C3-5C.HeLa.CONTROL.DAPI.C1.GM130.C2.FLAG.C3.CHC22.C4.tif
- 5.Figure5/5C/C4-5C.HeLa.SNX5.6.NULL.PLUS.P115.KD.DAPI.C1.GM130.C2.FLAG.C3.CHC22.C4.tif
- __MACOSX/5.Figure5/5C/._C4-5C.HeLa.SNX5.6.NULL.PLUS.P115.KD.DAPI.C1.GM130.C2.FLAG.C3.CHC22.C4.tif
- 5.Figure5/5C/C1-5C.HeLa.SNX5.6.NULL.PLUS.P115.KD.DAPI.C1.GM130.C2.FLAG.C3.CHC22.C4.tif
- __MACOSX/5.Figure5/5C/._C1-5C.HeLa.SNX5.6.NULL.PLUS.P115.KD.DAPI.C1.GM130.C2.FLAG.C3.CHC22.C4.tif
- 5.Figure5/5C/C2-5C.HeLa.CONTROL.PLUS.P115.KD.DAPI.C1.GM130.C2.FLAG.C3.CHC22.C4.tif
- __MACOSX/5.Figure5/5C/._C2-5C.HeLa.CONTROL.PLUS.P115.KD.DAPI.C1.GM130.C2.FLAG.C3.CHC22.C4.tif
- 5.Figure5/5C/C2-5C.HeLa.CONTROL.DAPI.C1.GM130.C2.FLAG.C3.CHC22.C4.tif
- __MACOSX/5.Figure5/5C/._C2-5C.HeLa.CONTROL.DAPI.C1.GM130.C2.FLAG.C3.CHC22.C4.tif
- 5.Figure5/5C/C4-5C.HeLa.SNX5.6.NULL.PLUS.P115.KD.PLUS.SNX5.FLAG.DAPI.C1.GM130.C2.FLAG.C3.CHC22.C4.tif
- 5.Figure5/5C/C1-5C.HeLa.SNX5.6.NULL.PLUS.P115.KD.PLUS.SNX5.FLAG.DAPI.C1.GM130.C2.FLAG.C3.CHC22.C4.tif
- 5.Figure5/5C/C4-5C.HeLa.CONTROL.DAPI.C1.GM130.C2.FLAG.C3.CHC22.C4.tif
- __MACOSX/5.Figure5/5C/._C4-5C.HeLa.CONTROL.DAPI.C1.GM130.C2.FLAG.C3.CHC22.C4.tif
- 5.Figure5/5C/C4-5C.HeLa.CONTROL.PLUS.P115.KD.DAPI.C1.GM130.C2.FLAG.C3.CHC22.C4.tif
- 5.Figure5/5D/5D.csv
- __MACOSX/5.Figure5/5D/._5D.csv
- 5.Figure5/5D/.DS_Store
- __MACOSX/5.Figure5/5D/._.DS_Store
- 5.Figure5/5E/.DS_Store
- __MACOSX/5.Figure5/5E/._.DS_Store
- 5.Figure5/5E/5E.csv
- __MACOSX/5.Figure5/5E/._5E.csv
- 5.Figure5/5B/5B.eps
- __MACOSX/5.Figure5/5B/._5B.eps
