# Supplementary material for: CHC22 clathrin recruitment to the early secretory pathway requires two-site interaction with SNX5 and p115
Source: EMBO J. 2024 Aug 19;43(19):8. doi: 10.1038/s44318-024-00198-y (PMC11445476; doi:10.1038/s44318-024-00198-y)
Supplement: Supplementary file 7 — Source data Fig. 5 [file 44318_2024_198_MOESM7_ESM.zip › 5.Figure5/5D/5D.csv]

Parental	Parental +p115	Null +sip115	Rescue +p115
1.72513353	0.81889187	0.72373469	0.73223992
1.71926222	0.85636490	0.64518989	0.77918299
1.77029732	0.89862330	0.60100427	0.73007511
