# Supplementary material for: CHC22 clathrin recruitment to the early secretory pathway requires two-site interaction with SNX5 and p115
Source: EMBO J. 2024 Aug 19;43(19):8. doi: 10.1038/s44318-024-00198-y (PMC11445476; doi:10.1038/s44318-024-00198-y)
Supplement: Supplementary file 7 — Source data Fig. 5 [file 44318_2024_198_MOESM7_ESM.zip › 5.Figure5/5E/5E.csv]

Parental	Parental +p115	Null +sip115	Rescue +p115
1.25533007	0.75520097	0.85645432	1.13301465
1.26575406	0.76110815	0.91956127	1.05357651
1.22096069	0.80659663	0.86445331	1.10798938
