# Supplementary material for: CHC22 clathrin recruitment to the early secretory pathway requires two-site interaction with SNX5 and p115
Source: EMBO J. 2024 Aug 19;43(19):8. doi: 10.1038/s44318-024-00198-y (PMC11445476; doi:10.1038/s44318-024-00198-y)
Supplement: Supplementary file 8 — Source data Fig. 6 [file 44318_2024_198_MOESM8_ESM.zip]

Archive with 44 entries (36 files):
- 6.Figure6/
- 6.Figure6/6F/
- 6.Figure6/6A/
- 6.Figure6/6H/
- 6.Figure6/6G/
- 6.Figure6/.DS_Store
- __MACOSX/6.Figure6/._.DS_Store
- 6.Figure6/6E/
- 6.Figure6/6D/
- 6.Figure6/6C/
- 6.Figure6/6F/6F.eps
- __MACOSX/6.Figure6/6F/._6F.eps
- 6.Figure6/6A/C1-6A.HeLa.CHC22.DTD.DAPI.C1.GFP.C2.P115.C3.tif
- __MACOSX/6.Figure6/6A/._C1-6A.HeLa.CHC22.DTD.DAPI.C1.GFP.C2.P115.C3.tif
- 6.Figure6/6A/C3-6A.HeLa.CHC22.DTD.DAPI.C1.GFP.C2.P115.C3.tif
- __MACOSX/6.Figure6/6A/._C3-6A.HeLa.CHC22.DTD.DAPI.C1.GFP.C2.P115.C3.tif
- 6.Figure6/6A/C3-6A.HeLa.CONTROL.DAPI.C1.GFP.C2.P115.C3.tif
- __MACOSX/6.Figure6/6A/._C3-6A.HeLa.CONTROL.DAPI.C1.GFP.C2.P115.C3.tif
- 6.Figure6/6A/C3-6A.HeLa.CHC22.WT.DAPI.C1.GFP.C2.P115.C3.tif.tif
- __MACOSX/6.Figure6/6A/._C3-6A.HeLa.CHC22.WT.DAPI.C1.GFP.C2.P115.C3.tif.tif
- 6.Figure6/6A/C2-6A.HeLa.CHC22.DTD.DAPI.C1.GFP.C2.P115.C3.tif
- __MACOSX/6.Figure6/6A/._C2-6A.HeLa.CHC22.DTD.DAPI.C1.GFP.C2.P115.C3.tif
- 6.Figure6/6A/C1-6A.HeLa.CHC22.WT.DAPI.C1.GFP.C2.P115.C3.tif
- __MACOSX/6.Figure6/6A/._C1-6A.HeLa.CHC22.WT.DAPI.C1.GFP.C2.P115.C3.tif
- 6.Figure6/6A/C2-6A.HeLa.CHC22.WT.DAPI.C1.GFP.C2.P115.C3.tif.tif
- __MACOSX/6.Figure6/6A/._C2-6A.HeLa.CHC22.WT.DAPI.C1.GFP.C2.P115.C3.tif.tif
- 6.Figure6/6A/C1-6A.HeLa.CONTROL.DAPI.C1.GFP.C2.P115.C3.tif
- __MACOSX/6.Figure6/6A/._C1-6A.HeLa.CONTROL.DAPI.C1.GFP.C2.P115.C3.tif
- 6.Figure6/6A/C2-6A.HeLa.CONTROL.DAPI.C1.GFP.C2.P115.C3.tif
- __MACOSX/6.Figure6/6A/._C2-6A.HeLa.CONTROL.DAPI.C1.GFP.C2.P115.C3.tif
- 6.Figure6/6H/6H.eps
- __MACOSX/6.Figure6/6H/._6H.eps
- 6.Figure6/6G/6G.eps
- __MACOSX/6.Figure6/6G/._6G.eps
- 6.Figure6/6E/.DS_Store
- __MACOSX/6.Figure6/6E/._.DS_Store
- 6.Figure6/6E/6E.csv
- __MACOSX/6.Figure6/6E/._6E.csv
- 6.Figure6/6D/6D.eps
- __MACOSX/6.Figure6/6D/._6D.eps
- 6.Figure6/6C/.DS_Store
- __MACOSX/6.Figure6/6C/._.DS_Store
- 6.Figure6/6C/6C.csv
- __MACOSX/6.Figure6/6C/._6C.csv
