# Supplementary material for: CHC22 clathrin recruitment to the early secretory pathway requires two-site interaction with SNX5 and p115
Source: EMBO J. 2024 Aug 19;43(19):8. doi: 10.1038/s44318-024-00198-y (PMC11445476; doi:10.1038/s44318-024-00198-y)
Supplement: Supplementary file 8 — Source data Fig. 6 [file 44318_2024_198_MOESM8_ESM.zip › 6.Figure6/6E/6E.csv]

WT	Delta TD	17
1.00000000000000	0.66111692000000	0.10434065
1.00000000000000	0.46230261000000	0.37722706
1.00000000000000	0.76018100000000	0.28825105
