# Supplementary material for: CHC22 clathrin recruitment to the early secretory pathway requires two-site interaction with SNX5 and p115
Source: EMBO J. 2024 Aug 19;43(19):8. doi: 10.1038/s44318-024-00198-y (PMC11445476; doi:10.1038/s44318-024-00198-y)
Supplement: Supplementary file 8 — Source data Fig. 6 [file 44318_2024_198_MOESM8_ESM.zip › 6.Figure6/6C/6C.csv]

CHC22 WT	Delta TD
0.43861538000000	0.29927273000000
0.43295238000000	0.34263158000000
0.43768000000000	0.28981250000000
