# Supplementary material for: CHC22 clathrin recruitment to the early secretory pathway requires two-site interaction with SNX5 and p115
Source: EMBO J. 2024 Aug 19;43(19):8. doi: 10.1038/s44318-024-00198-y (PMC11445476; doi:10.1038/s44318-024-00198-y)
Supplement: Supplementary file 9 — Source data Fig. 7 [file 44318_2024_198_MOESM9_ESM.zip]

Archive with 9 entries (6 files):
- 7.Figure7/
- 7.Figure7/.DS_Store
- __MACOSX/7.Figure7/._.DS_Store
- 7.Figure7/7D/
- 7.Figure7/7C/
- 7.Figure7/7D/7D.eps
- __MACOSX/7.Figure7/7D/._7D.eps
- 7.Figure7/7C/7C.eps
- __MACOSX/7.Figure7/7C/._7C.eps
