# Supplementary material for: CHC22 clathrin recruitment to the early secretory pathway requires two-site interaction with SNX5 and p115
Source: EMBO J. 2024 Aug 19;43(19):8. doi: 10.1038/s44318-024-00198-y (PMC11445476; doi:10.1038/s44318-024-00198-y)
Supplement: Supplementary file 10 — Source data Fig. 8 [file 44318_2024_198_MOESM10_ESM.zip]

Archive with 64 entries (56 files):
- 8.Figure8/
- 8.Figure8/.DS_Store
- __MACOSX/8.Figure8/._.DS_Store
- 8.Figure8/8G/
- 8.Figure8/8F/
- 8.Figure8/8A/
- 8.Figure8/8D/
- 8.Figure8/8C/
- 8.Figure8/8B/
- 8.Figure8/8E/
- 8.Figure8/8G/8G.csv
- __MACOSX/8.Figure8/8G/._8G.csv
- 8.Figure8/8F/C1-WT.Basal.GLUT4.GFP.C1.HA.C2.mApple.C3.tif
- __MACOSX/8.Figure8/8F/._C1-WT.Basal.GLUT4.GFP.C1.HA.C2.mApple.C3.tif
- 8.Figure8/8F/C1-WT.Plus.Insulin.GLUT4.GFP.C1.HA.C2.mApple.C3.tif
- __MACOSX/8.Figure8/8F/._C1-WT.Plus.Insulin.GLUT4.GFP.C1.HA.C2.mApple.C3.tif
- 8.Figure8/8F/C3-WT.Plus.Insulin.GLUT4.GFP.C1.HA.C2.mApple.C3.tif
- __MACOSX/8.Figure8/8F/._C3-WT.Plus.Insulin.GLUT4.GFP.C1.HA.C2.mApple.C3.tif
- 8.Figure8/8F/C3-DTD.Plus.Insulin.GLUT4.GFP.C1.HA.C2.mApple.C3.tif
- __MACOSX/8.Figure8/8F/._C3-DTD.Plus.Insulin.GLUT4.GFP.C1.HA.C2.mApple.C3.tif
- 8.Figure8/8F/C3-WT.Basal.GLUT4.GFP.C1.HA.C2.mApple.C3.tif
- __MACOSX/8.Figure8/8F/._C3-WT.Basal.GLUT4.GFP.C1.HA.C2.mApple.C3.tif
- 8.Figure8/8F/C2-DTD.Plus.Insulin.GLUT4.GFP.C1.HA.C2.mApple.C3.tif
- __MACOSX/8.Figure8/8F/._C2-DTD.Plus.Insulin.GLUT4.GFP.C1.HA.C2.mApple.C3.tif
- 8.Figure8/8F/C2-WT.Basal.GLUT4.GFP.C1.HA.C2.mApple.C3.tif
- __MACOSX/8.Figure8/8F/._C2-WT.Basal.GLUT4.GFP.C1.HA.C2.mApple.C3.tif
- 8.Figure8/8F/C1-DTD.Plus.Insulin.GLUT4.GFP.C1.HA.C2.mApple.C3.tif
- __MACOSX/8.Figure8/8F/._C1-DTD.Plus.Insulin.GLUT4.GFP.C1.HA.C2.mApple.C3.tif
- 8.Figure8/8F/C2-WT.Plus.Insulin.GLUT4.GFP.C1.HA.C2.mApple.C3.tif
- __MACOSX/8.Figure8/8F/._C2-WT.Plus.Insulin.GLUT4.GFP.C1.HA.C2.mApple.C3.tif
- 8.Figure8/8A/C1-2.Control.Bleach.T0.GLUT4.GFP.C1.tif
- __MACOSX/8.Figure8/8A/._C1-2.Control.Bleach.T0.GLUT4.GFP.C1.tif
- 8.Figure8/8A/C1-8.VPS35.siRNA.Bleach.T0.GLUT4.GFP.C1.tif
- __MACOSX/8.Figure8/8A/._C1-8.VPS35.siRNA.Bleach.T0.GLUT4.GFP.C1.tif
- 8.Figure8/8A/C1-3.Control.Post.Bleach.T100.GLUT4.GFP.C1.tif
- __MACOSX/8.Figure8/8A/._C1-3.Control.Post.Bleach.T100.GLUT4.GFP.C1.tif
- 8.Figure8/8A/C1-5.SNX5.6.siRNA.Bleach.T0.GLUT4.GFP.C1.tif
- __MACOSX/8.Figure8/8A/._C1-5.SNX5.6.siRNA.Bleach.T0.GLUT4.GFP.C1.tif
- 8.Figure8/8A/C1-9.VPS35.siRNA.Post.Bleach.T100.GLUT4.GFP.C1.tif
- __MACOSX/8.Figure8/8A/._C1-9.VPS35.siRNA.Post.Bleach.T100.GLUT4.GFP.C1.tif
- 8.Figure8/8A/C1-1.Control.PreBleach.GLUT4.GFP.C1.tif
- __MACOSX/8.Figure8/8A/._C1-1.Control.PreBleach.GLUT4.GFP.C1.tif
- 8.Figure8/8A/C1-7.VPS35.siRNA.Pre.Bleach.GLUT4.GFP.C1.tif
- 8.Figure8/8A/C1-4.SNX5.6.siRNA.Pre.Bleach.GLUT4.GFP.C1.tif
- 8.Figure8/8A/C1-6.SNX5.6.siRNA.Post.Bleach.T100.GLUT4.GFP.C1.tif
- __MACOSX/8.Figure8/8A/._C1-6.SNX5.6.siRNA.Post.Bleach.T100.GLUT4.GFP.C1.tif
- 8.Figure8/8D/C1-Plus.Insulin.DAPI.C1.GLUT4.GFP.C2.HA.C3.tif
- __MACOSX/8.Figure8/8D/._C1-Plus.Insulin.DAPI.C1.GLUT4.GFP.C2.HA.C3.tif
- 8.Figure8/8D/C3-Control.Basal.DAPI.C1.GLUT4.GFP.C2.HA.C3.tif
- __MACOSX/8.Figure8/8D/._C3-Control.Basal.DAPI.C1.GLUT4.GFP.C2.HA.C3.tif
- 8.Figure8/8D/C2-Plus.Insulin.DAPI.C1.GLUT4.GFP.C2.HA.C3.tif
- __MACOSX/8.Figure8/8D/._C2-Plus.Insulin.DAPI.C1.GLUT4.GFP.C2.HA.C3.tif
- 8.Figure8/8D/C1-Control.Basal.DAPI.C1.GLUT4.GFP.C2.HA.C3.tif
- __MACOSX/8.Figure8/8D/._C1-Control.Basal.DAPI.C1.GLUT4.GFP.C2.HA.C3.tif
- 8.Figure8/8D/C2-Control.Basal.DAPI.C1.GLUT4.GFP.C2.HA.C3.tif
- __MACOSX/8.Figure8/8D/._C2-Control.Basal.DAPI.C1.GLUT4.GFP.C2.HA.C3.tif
- 8.Figure8/8D/C3-Plus.Insulin.DAPI.C1.GLUT4.GFP.C2.HA.C3.tif
- __MACOSX/8.Figure8/8D/._C3-Plus.Insulin.DAPI.C1.GLUT4.GFP.C2.HA.C3.tif
- 8.Figure8/8C/8C.csv
- __MACOSX/8.Figure8/8C/._8C.csv
- 8.Figure8/8B/8B.csv
- __MACOSX/8.Figure8/8B/._8B.csv
- 8.Figure8/8E/8E.csv
- __MACOSX/8.Figure8/8E/._8E.csv
