# Supplementary material for: CHC22 clathrin recruitment to the early secretory pathway requires two-site interaction with SNX5 and p115
Source: EMBO J. 2024 Aug 19;43(19):8. doi: 10.1038/s44318-024-00198-y (PMC11445476; doi:10.1038/s44318-024-00198-y)
Supplement: Supplementary file 10 — Source data Fig. 8 [file 44318_2024_198_MOESM10_ESM.zip › 8.Figure8/8G/8G.csv]

	-Ins	-Ins	-Ins	-Ins	+Ins	+Ins	+Ins	+Ins
Control	1.00000000	1.00000000	1.00000000	1.00000000	1.85522924	1.56861757	2.07489560	1.41948894
CHC22 KD	1.25930429	0.93856633	0.60737146	0.93397950	1.03165388	0.94461807	0.85393422	0.93735127
CHC22 WT	1.64069965	1.13969307	1.20649952	1.13658353	2.83803505	1.70640866	2.13586976	1.68441679
CHC22 DTD	1.59908338	1.15137703	1.10972223	1.11402189	1.65389086	1.07462419	1.01422135	1.01637862
