# Supplementary material for: CHC22 clathrin recruitment to the early secretory pathway requires two-site interaction with SNX5 and p115
Source: EMBO J. 2024 Aug 19;43(19):8. doi: 10.1038/s44318-024-00198-y (PMC11445476; doi:10.1038/s44318-024-00198-y)
Supplement: Supplementary file 10 — Source data Fig. 8 [file 44318_2024_198_MOESM10_ESM.zip › 8.Figure8/8C/8C.csv]

	Control	Control	Control	Control	Control	Control	Control	Control	Control	Control		siVPS35	siVPS35	siVPS35	siVPS35	siVPS35	siVPS35	siVPS35	siVPS35	siVPS35	siVPS35	siVPS35
0	0	0	0	0	0	0	0	0	0	0		0	0	0	0	0	0	0	0	0	0	0
1	0.02169961	0.07469634	0.02273589	0.04660654	0.05893948	0.03688595	0.02177515	0.0553865	0.0660772	0.04895009		0.02049014	0.04890016	0.06688081	0.08547042	0.03291812	0.02457295	0.04751881	0.07770424	0.03211845	0.04858276	0.04732058
2	0.06038739	0.11562123	0.06111382	0.04756167	0.07385229	0.08051064	0.04788931	0.07987781	0.08205818	0.09599642		0.06625807	0.08650817	0.12525035	0.07539078	0.06268191	0.06330348	0.0632767	0.09506973	0.05409466	0.07201544	0.08385218
3	0.08023488	0.1251788	0.04746556	0.08786251	0.08224217	0.05487157	0.05226595	0.10732076	0.10196183	0.11051361		0.08241411	0.08943405	0.14952459	0.12980838	0.08574179	0.08084725	0.07454214	0.12103471	0.08870062	0.07702977	0.11636637
4	0.11292618	0.16384565	0.07870432	0.0958047	0.11755096	0.06498309	0.09871179	0.12169722	0.10462171	0.09170516		0.07182267	0.13319807	0.13434534	0.1339354	0.1066528	0.05618594	0.09851912	0.16449361	0.07958926	0.06229022	0.08195916
5	0.11733518	0.1666477	0.10132699	0.11733457	0.13612913	0.09794525	0.05773716	0.145245	0.11235385	0.11155418		0.12994298	0.15992113	0.17291702	0.15761959	0.16805084	0.07670428	0.103293	0.19959771	0.08170962	0.12092082	0.12112009
6	0.13349901	0.19749207	0.13077048	0.1173557	0.14616913	0.10096065	0.10735672	0.15376378	0.07534614	0.11995636		0.17059277	0.15503702	0.20010664	0.14972601	0.1424486	0.11072661	0.11946336	0.19807987	0.1322239	0.1151008	0.13446352
7	0.13263687	0.21113019	0.13868093	0.13243568	0.12886451	0.11210875	0.11460614	0.15021623	0.12662643	0.15491494		0.16745269	0.17185125	0.21305377	0.17424257	0.15569033	0.08853262	0.13710823	0.22920192	0.14402277	0.11164754	0.14336479
8	0.16092803	0.22468292	0.13199916	0.12525704	0.15451372	0.09464511	0.07156127	0.17377448	0.15431723	0.13784788		0.19130074	0.18460627	0.22766251	0.15330216	0.13062424	0.10142608	0.15023931	0.24254192	0.15681908	0.14621469	0.13719402
9	0.15256354	0.18268018	0.11440938	0.15642544	0.15522817	0.13144273	0.13976481	0.17870766	0.1868434	0.14941936		0.22224856	0.18826998	0.22248715	0.15366833	0.14163283	0.11211095	0.17425035	0.24256436	0.15503006	0.15157994	0.14769415
10	0.16650047	0.21508027	0.14245444	0.17334527	0.1422984	0.10734814	0.12727983	0.17004495	0.19985821	0.15917392		0.21382432	0.21609887	0.24848746	0.14566555	0.16847841	0.15419342	0.17593385	0.24054062	0.15157973	0.17922157	0.14629567
11	0.19033308	0.26248901	0.15819385	0.18605375	0.17371095	0.14179836	0.12189071	0.20309467	0.17354802	0.16082134		0.22402412	0.18371083	0.26136288	0.19651878	0.16764414	0.1523398	0.16634469	0.27807301	0.16979025	0.21053583	0.15803249
12	0.19882832	0.24823231	0.19068872	0.20029912	0.18147195	0.12981638	0.14976823	0.19110787	0.18079731	0.17859738		0.22592474	0.19353045	0.28593012	0.21239197	0.17431141	0.15166973	0.18116118	0.26304385	0.16918005	0.18882935	0.16618971
13	0.24874928	0.23598371	0.17375081	0.17727454	0.16132917	0.14688121	0.16002727	0.20972754	0.16559321	0.17743377		0.24649878	0.24075382	0.29351738	0.21169642	0.16481932	0.17193213	0.18190378	0.29097786	0.16239391	0.20131451	0.16007325
14	0.2573819	0.26646947	0.18625248	0.1850066	0.18614792	0.14646562	0.15663113	0.24112804	0.19244581	0.20662289		0.26601995	0.2350997	0.28535667	0.18839758	0.16439085	0.12589489	0.1991655	0.28525342	0.16203962	0.21165037	0.16829376
15	0.25110083	0.25357863	0.20909742	0.19464863	0.19899177	0.16054456	0.15883903	0.21925578	0.19302556	0.18520048		0.2499291	0.20277762	0.29550326	0.20694697	0.2229518	0.1838889	0.24616493	0.31165369	0.20475286	0.22139598	0.16748192
16	0.25592468	0.30442887	0.19415882	0.21415541	0.21111845	0.15437519	0.18484309	0.23666558	0.21395299	0.15942178		0.28714409	0.28234127	0.25661083	0.22313473	0.21678468	0.16178741	0.25981144	0.32259485	0.20702843	0.24853551	0.2086268
17	0.23595566	0.27083508	0.21184512	0.23892992	0.20315156	0.16998463	0.18606441	0.24794242	0.16067598	0.1933514		0.28976501	0.27724117	0.3152756	0.21730233	0.20853939	0.17028157	0.24293081	0.3289927	0.1765087	0.23341281	0.19967925
18	0.25593133	0.30776282	0.2037888	0.24848454	0.20187839	0.1732882	0.16831481	0.23904327	0.20056907	0.2425393		0.27369157	0.24001771	0.32634459	0.20442236	0.18882917	0.1868808	0.2602543	0.33567528	0.18721811	0.24859786	0.19160783
19	0.25517864	0.30667115	0.24213102	0.2444825	0.20221649	0.17148408	0.168784	0.25300651	0.19333829	0.24283933		0.33224108	0.29272041	0.34756336	0.21994804	0.23108591	0.1907344	0.26952376	0.33161592	0.19485434	0.23485269	0.19828982
20	0.26606003	0.32593419	0.23564872	0.249619	0.20271008	0.170062	0.16672432	0.27751217	0.28351267	0.23209219		0.33427375	0.28017553	0.38893392	0.22053975	0.2127147	0.1768158	0.24935778	0.36154573	0.21124212	0.23379265	0.20101243
21	0.30076907	0.29338315	0.25027604	0.25112381	0.20654185	0.1877429	0.19401783	0.2798202	0.2252771	0.22471324		0.32381012	0.24460301	0.34854338	0.22472939	0.23165933	0.16826511	0.25655495	0.32293613	0.22510266	0.27490189	0.17792227
22	0.31268851	0.34311295	0.25102337	0.24612836	0.2144764	0.19537279	0.21879533	0.27494993	0.21383338	0.25632846		0.32998496	0.26575378	0.35786373	0.23538509	0.26458048	0.23068087	0.28945394	0.35625353	0.20626566	0.27553555	0.22903747
23	0.27737892	0.34804858	0.21797302	0.26873705	0.21334064	0.18665756	0.2042574	0.31327547	0.24980312	0.24512592		0.34474785	0.28209206	0.32767527	0.26704636	0.22682886	0.18269727	0.24971496	0.35142014	0.24313897	0.23412148	0.21310287
24	0.31820998	0.3505681	0.2373504	0.28774513	0.22649881	0.18052402	0.1992542	0.28442067	0.25976353	0.23742441		0.36326654	0.32059313	0.29145273	0.26517954	0.25582352	0.19427902	0.2689067	0.36746512	0.24674709	0.25316449	0.2496013
25	0.3119658	0.335249	0.2701368	0.26184834	0.23052696	0.16604781	0.22282301	0.31301706	0.23590301	0.22172789		0.35649898	0.29117257	0.36206762	0.28865735	0.22609642	0.22293959	0.25268379	0.36780904	0.26508179	0.25103382	0.24810826
26	0.3244802	0.33289941	0.28349372	0.30507559	0.24639185	0.19012799	0.20273298	0.2955665	0.20819142	0.25400933		0.37648991	0.29083706	0.34701047	0.26942893	0.25199294	0.2065701	0.2818854	0.37981578	0.2663884	0.26709609	0.24307287
27	0.3473661	0.38756468	0.28411157	0.29644446	0.24273673	0.18396596	0.22088199	0.32767436	0.23831428	0.24496426		0.41902351	0.32124006	0.35848861	0.26929225	0.26652101	0.21938431	0.30158721	0.38125473	0.28020384	0.23520394	0.25088928
28	0.3838883	0.34856715	0.29652386	0.29956676	0.22549725	0.18772567	0.22233615	0.33712403	0.2103702	0.26940798		0.43804645	0.30485942	0.39475997	0.26509408	0.26844491	0.21191244	0.30001192	0.36060071	0.27758916	0.24075273	0.22998382
29	0.3372877	0.41221136	0.26113982	0.31465624	0.25493836	0.20212915	0.21595664	0.3424385	0.24530881	0.24469504		0.43189981	0.34522752	0.39466706	0.28749369	0.27735087	0.21749323	0.29165479	0.36574749	0.28390098	0.23539344	0.21963052
30	0.33274017	0.37544334	0.29984634	0.29929246	0.26004856	0.21868904	0.24473296	0.33290276	0.22653803	0.28711454		0.41727295	0.35726714	0.42493674	0.28815059	0.25255337	0.23461781	0.32425622	0.39292694	0.30835551	0.24522292	0.23759631
31	0.36373021	0.38627103	0.25836589	0.30530113	0.24919676	0.2248174	0.26481738	0.33869946	0.28508291	0.31030072		0.45055269	0.34751023	0.39189077	0.2868542	0.2604794	0.24634981	0.35127807	0.42490873	0.29553661	0.26561564	0.23110741
32	0.34269351	0.42542856	0.30439546	0.31574767	0.2355276	0.24924718	0.23450122	0.33079105	0.24484559	0.2947177		0.43186107	0.37985787	0.42083706	0.30381904	0.27954401	0.21883215	0.39030006	0.40668392	0.31785596	0.23975881	0.23179137
33	0.40545326	0.44450408	0.30494261	0.30526698	0.27016552	0.22392843	0.24793722	0.31912817	0.29150205	0.30835976		0.39249867	0.36928935	0.38773788	0.31165657	0.22720589	0.20228987	0.35402393	0.41425695	0.29187354	0.25652208	0.21267044
34	0.3712377	0.40460641	0.28937224	0.32085309	0.27320688	0.22167562	0.25314486	0.30826447	0.27829728	0.29593121		0.38327323	0.3828278	0.43434835	0.28064519	0.27135775	0.19759276	0.39022805	0.39185148	0.31011931	0.21678696	0.25814512
35	0.38230273	0.44510597	0.30895127	0.33107883	0.27146074	0.22920427	0.26807224	0.3275235	0.23472593	0.26142516		0.42893742	0.37775819	0.43197121	0.32935511	0.26696446	0.17668354	0.33468073	0.4109475	0.27493668	0.23610512	0.23523448
36	0.38205995	0.45837984	0.32437901	0.34266488	0.27233718	0.231872	0.29049854	0.3680322	0.25916085	0.27299015		0.45563148	0.35508267	0.44637455	0.32152348	0.26066298	0.21554415	0.35834397	0.40243051	0.27222419	0.27562453	0.24519526
37	0.4013226	0.44901001	0.32763315	0.32358033	0.2565089	0.25320162	0.28782075	0.3496374	0.25068417	0.28844381		0.42576003	0.37067874	0.4612415	0.3603493	0.28609201	0.24190294	0.37218589	0.4068005	0.27905257	0.25375219	0.2544798
38	0.36215972	0.44769353	0.31279305	0.31187461	0.24763736	0.24283086	0.23894992	0.38210281	0.24758545	0.31483897		0.45337041	0.38791801	0.46542041	0.30066318	0.27486952	0.23582657	0.34279684	0.45963731	0.27990659	0.24963153	0.21740193
39	0.38915307	0.43735917	0.35131851	0.34190624	0.25596776	0.26280716	0.30566981	0.34122045	0.28105721	0.25328319		0.44840875	0.38290823	0.41980199	0.34672362	0.24066528	0.23922515	0.33883792	0.43014831	0.30474176	0.2267912	0.23808658
40	0.35981654	0.46964701	0.32419087	0.32432292	0.29154198	0.24817365	0.28688305	0.39728212	0.2596333	0.31981222		0.47329446	0.42894022	0.41943339	0.3356454	0.28705278	0.22629446	0.38523126	0.43884279	0.29664539	0.24877423	0.19861964
41	0.36901061	0.46065811	0.33834518	0.31936405	0.28039344	0.23974635	0.27280532	0.36771488	0.30199953	0.30319829		0.48302874	0.37411636	0.44224255	0.34695994	0.28382298	0.22606578	0.36812649	0.44589718	0.34656581	0.25265493	0.25307462
42	0.35343114	0.47179906	0.35839646	0.31664693	0.26856086	0.24639098	0.27890552	0.36726644	0.26721775	0.28575488		0.44806116	0.37563909	0.43470268	0.39607167	0.27578932	0.28467057	0.38388477	0.43839797	0.3017362	0.23173215	0.23764766
43	0.37400425	0.43949795	0.37065809	0.35114423	0.26889187	0.25064038	0.30852958	0.38482993	0.28112791	0.31426852		0.45867866	0.41383916	0.44846553	0.38428716	0.31018189	0.22980808	0.38045226	0.47684892	0.3326312	0.24497319	0.27209614
44	0.42152954	0.47210898	0.37105776	0.3399795	0.28415652	0.24882234	0.34020256	0.39048826	0.32822172	0.29829816		0.49474408	0.36395872	0.47775976	0.39042718	0.2758196	0.26509086	0.39622414	0.46594801	0.32776147	0.25756447	0.26517616
45	0.45347646	0.47914692	0.34040302	0.3471355	0.25687852	0.29172876	0.32007395	0.40981429	0.26647507	0.32185459		0.47087576	0.41734083	0.46303903	0.37708659	0.27011069	0.23073548	0.41449185	0.44891632	0.31692198	0.25403371	0.28030649
46	0.46450691	0.54041477	0.35655726	0.36470438	0.29197533	0.2677182	0.31332253	0.40972044	0.2734416	0.2843746		0.46289423	0.38712965	0.4739225	0.40676781	0.31943044	0.22541608	0.40151479	0.43909927	0.3176468	0.26419943	0.27512053
47	0.41267624	0.49113401	0.38682241	0.32154608	0.29742173	0.32567415	0.30436601	0.40318392	0.27941329	0.33051038		0.48514979	0.3996852	0.46904813	0.3572962	0.30160536	0.25860461	0.44506558	0.45609904	0.32011132	0.26024777	0.29650909
48	0.45346921	0.52603693	0.40287422	0.33708652	0.27905092	0.29145428	0.32310515	0.39290375	0.31973533	0.32860319		0.50598706	0.39162918	0.48971733	0.38014236	0.2751049	0.25091415	0.44152796	0.43894012	0.34539157	0.2932273	0.2869459
49	0.47825857	0.53439429	0.41746281	0.36015591	0.30759962	0.29533073	0.31539098	0.44716173	0.28528253	0.30959991		0.45915526	0.40163031	0.49644401	0.34996811	0.3139435	0.26539	0.39637468	0.44006755	0.35751285	0.28684337	0.30189313
50	0.46350851	0.50737107	0.37783096	0.36791427	0.315377	0.28056727	0.329752	0.43364397	0.3302544	0.36120253		0.51317847	0.43060438	0.49301817	0.34336624	0.32430715	0.26683257	0.42377098	0.48757249	0.35027191	0.30611915	0.27754586
51	0.43672887	0.52261381	0.39137367	0.37202211	0.28844537	0.26901178	0.35187183	0.44927595	0.32656961	0.31915543		0.45825569	0.40033675	0.47926093	0.35404784	0.31451803	0.28043782	0.41489736	0.46147894	0.3505572	0.26094723	0.28457426
52	0.43372176	0.52037962	0.41520241	0.37889726	0.28365755	0.2711853	0.30317788	0.43668959	0.33827849	0.32356329		0.49241246	0.4411018	0.50655417	0.35048704	0.31734662	0.28909535	0.45229353	0.48333079	0.3459708	0.28012308	0.28722974
53	0.47969211	0.5306285	0.45335296	0.38444935	0.29759117	0.3030653	0.31813224	0.43848825	0.30860601	0.32140188		0.5139568	0.48522923	0.47730351	0.35669933	0.38039764	0.27329061	0.41992736	0.50062076	0.32277899	0.27526844	0.3036041
54	0.48082772	0.52032497	0.42503835	0.3822884	0.33864933	0.28466953	0.33588362	0.44530341	0.32950014	0.31412252		0.51688786	0.49376844	0.50919005	0.33567391	0.37833633	0.2897143	0.40031202	0.47123259	0.36573394	0.29919182	0.30422271
55	0.4631778	0.5469996	0.43294406	0.37922399	0.31088978	0.27107909	0.33477541	0.44559707	0.3004135	0.34766592		0.52007989	0.45048616	0.52320534	0.36784294	0.34183698	0.23847035	0.41573633	0.50696479	0.35944568	0.3069509	0.31015769
56	0.45262879	0.54199734	0.39700481	0.38362979	0.30559792	0.27916651	0.36004854	0.44572024	0.29955139	0.31248302		0.49039617	0.46940406	0.51266409	0.39878036	0.33236791	0.28873961	0.40507399	0.48929367	0.34450853	0.31469101	0.28558601
57	0.44123088	0.56427192	0.43669722	0.39844228	0.31180835	0.28596123	0.36989242	0.44344118	0.36398059	0.32663766		0.51026498	0.43403721	0.45159009	0.3974353	0.35848533	0.28968474	0.459937	0.50208428	0.35089431	0.28073952	0.3188332
58	0.46525102	0.60369405	0.43509211	0.40334289	0.33865403	0.25107879	0.34867358	0.43811754	0.31234635	0.35221824		0.51609949	0.50537175	0.51691551	0.42243478	0.35365488	0.30712401	0.45342165	0.50060713	0.34169737	0.3093198	0.29680901
59	0.45334344	0.58041421	0.50311244	0.40706025	0.29998823	0.27795943	0.35693353	0.44371669	0.33913674	0.34299659		0.53826829	0.49746259	0.52742528	0.39811269	0.35180487	0.29181211	0.43095871	0.52223595	0.3910813	0.31621255	0.32957845
60	0.45074502	0.5370623	0.46469925	0.42380772	0.27876489	0.29429195	0.37606845	0.4255422	0.24226021	0.36005643		0.55041773	0.51376705	0.47495053	0.43677411	0.3665014	0.27209792	0.43369465	0.51523174	0.34692719	0.30377496	0.34618251
61	0.48505545	0.59825714	0.49543073	0.38951488	0.3021825	0.26712116	0.35114224	0.44124505	0.32811163	0.33649611		0.5084862	0.51155487	0.52952141	0.35375522	0.37509443	0.27323382	0.43448682	0.56514304	0.35684774	0.30775878	0.34067322
62	0.45579601	0.61597468	0.43014753	0.42714361	0.32995158	0.28300928	0.34995462	0.4577108	0.30643148	0.31739986		0.56161404	0.48611938	0.48550491	0.39130153	0.33955018	0.30939595	0.47690836	0.53485929	0.34299162	0.32944574	0.34031737
63	0.43350924	0.61573404	0.48377848	0.39467911	0.30651082	0.28001451	0.33564439	0.44074106	0.31786637	0.3954502		0.5638025	0.52889451	0.49245485	0.40102879	0.36327426	0.29681565	0.48531069	0.51539942	0.33231288	0.30108241	0.30876116
64	0.4383603	0.60417103	0.47395838	0.38855243	0.33115828	0.30009465	0.39859288	0.46374602	0.3578037	0.3662223		0.553676	0.47881504	0.46894029	0.37720631	0.38346974	0.31253384	0.47186426	0.51497691	0.37300438	0.31831885	0.35138249
65	0.46323916	0.60403147	0.4984291	0.37122513	0.31336683	0.30707858	0.40092319	0.45102004	0.34877306	0.38495472		0.59304978	0.45174643	0.54454117	0.35521937	0.38318059	0.30314184	0.44994289	0.47806645	0.41149696	0.31109689	0.38335408
66	0.48779148	0.61923408	0.4955959	0.41192234	0.31797451	0.30810017	0.3994447	0.45556153	0.29228723	0.36945622		0.6233241	0.44968645	0.55970016	0.40756804	0.37884159	0.29193967	0.42403855	0.51111139	0.37928402	0.30823649	0.37504219
67	0.44510181	0.58598318	0.48686847	0.42958507	0.32902875	0.3038478	0.36693365	0.4736086	0.32313339	0.39042089		0.63141125	0.51090787	0.57495014	0.37631043	0.41859928	0.34067204	0.46701488	0.55592214	0.38911848	0.31545379	0.3605643
68	0.50762895	0.56875756	0.45499632	0.35929068	0.3411487	0.30114146	0.38792097	0.45714431	0.36247842	0.36168077		0.60801234	0.52853511	0.54799087	0.3712214	0.41207627	0.36136394	0.47208947	0.56265135	0.4231005	0.34427232	0.38195025
69	0.42979401	0.62225443	0.51190345	0.36289856	0.30227303	0.31652178	0.40733682	0.43434327	0.35838981	0.34762103		0.66990136	0.48049933	0.54221141	0.40896974	0.38457554	0.36479497	0.41871059	0.53322195	0.44322403	0.3497401	0.35694419
70	0.44650804	0.63186682	0.48809463	0.3856551	0.35133494	0.28993094	0.38089169	0.46702127	0.31071091	0.38975307		0.60321364	0.50492242	0.56711986	0.37889976	0.41615807	0.31385131	0.47035806	0.56031422	0.43022376	0.325782	0.38875399
71	0.42463035	0.65213383	0.52382871	0.38665937	0.32583618	0.35460127	0.41584313	0.49324844	0.36835739	0.409478		0.68663814	0.47682077	0.56175652	0.38181407	0.39908016	0.33166496	0.45433824	0.56029695	0.39748681	0.29795275	0.36766923
72	0.45792904	0.60643999	0.5391197	0.41845004	0.33461455	0.29791908	0.39906453	0.49240147	0.38952564	0.38588674		0.65823806	0.50659201	0.57790399	0.38925056	0.39073551	0.29062675	0.4710567	0.56551346	0.36888689	0.3344285	0.39860808
73	0.43888862	0.60453205	0.52482177	0.41371589	0.33430583	0.33520825	0.42229307	0.4612451	0.37187877	0.39881165		0.63514237	0.50979037	0.5803824	0.39192043	0.39825451	0.29669815	0.47645502	0.57257471	0.40998371	0.31498944	0.39081167
74	0.43888115	0.62793629	0.48548938	0.41029406	0.32589666	0.35013408	0.42288707	0.47192717	0.37869029	0.37718003		0.60549632	0.53996651	0.60566621	0.3809518	0.36337259	0.33826835	0.5011622	0.56381529	0.40027787	0.33514393	0.36145815
75	0.44448848	0.62217286	0.53685496	0.39933118	0.32346855	0.32418892	0.43140751	0.45669252	0.37872996	0.40095481		0.60709639	0.52240527	0.59251099	0.39375845	0.40168919	0.35894422	0.46299818	0.53908912	0.39627453	0.34954189	0.3698187
76	0.45394025	0.61971309	0.51159098	0.40482998	0.34419051	0.34813036	0.42462707	0.51802111	0.33625198	0.33923319		0.64747435	0.50112089	0.53390299	0.40706365	0.3845711	0.29695025	0.46228101	0.54960876	0.40784456	0.33174141	0.38731056
77	0.47025111	0.63425317	0.52327209	0.42795499	0.3586986	0.34480894	0.4176358	0.48314597	0.34297145	0.36372505		0.61342923	0.49481052	0.54606707	0.40751506	0.38171237	0.31387919	0.45708856	0.5385799	0.42146375	0.40161747	0.38250268
78	0.47120419	0.70759623	0.55512903	0.41470693	0.37722952	0.30865414	0.4487683	0.50927498	0.40330617	0.37181543		0.64438735	0.49820984	0.57571143	0.41459893	0.38999974	0.3584577	0.45977225	0.55978215	0.39923492	0.31093655	0.3662617
79	0.47509988	0.66597042	0.54089914	0.42666331	0.35194597	0.31793796	0.41051047	0.49896941	0.40361963	0.4108533		0.65283046	0.51065645	0.58063684	0.4211834	0.41796817	0.33854789	0.43350402	0.54771779	0.42954622	0.3597801	0.42604715
80	0.48372954	0.64985685	0.53798485	0.41398622	0.35663321	0.34436326	0.43600022	0.49972509	0.39274258	0.42617754		0.63848788	0.51691542	0.57984465	0.4394253	0.3614842	0.33528589	0.4931487	0.55373742	0.42757727	0.3455629	0.39270819
81	0.47981067	0.6774686	0.54906404	0.45167502	0.35983696	0.31285706	0.42449332	0.51043721	0.43412359	0.41480515		0.62536039	0.47541287	0.56646227	0.42858609	0.37537371	0.37297164	0.45121157	0.58270353	0.46942229	0.35778627	0.419236
82	0.5053458	0.68612602	0.55968764	0.4536475	0.35539258	0.34074221	0.41621797	0.5108923	0.40919336	0.43375307		0.65250834	0.54345726	0.56594283	0.45112595	0.3933532	0.34549894	0.45202053	0.57960534	0.44624036	0.36913488	0.38737969
83	0.46992455	0.67132471	0.55544943	0.43226713	0.38737055	0.333843	0.43598636	0.48674085	0.39546464	0.41144007		0.63405312	0.53750423	0.59334552	0.47795222	0.36725968	0.35193908	0.48370144	0.57665338	0.41161803	0.33375439	0.41514849
84	0.51042329	0.67943428	0.58220019	0.44203662	0.38771695	0.33124001	0.42109736	0.51850649	0.38527039	0.40642226		0.6357096	0.50920422	0.5746332	0.42668515	0.3616386	0.31498759	0.44883645	0.5624729	0.40841282	0.3632531	0.3964004
85	0.47044831	0.66784774	0.56977853	0.41184775	0.35845822	0.33237983	0.42609038	0.5149351	0.38585143	0.40151676		0.63804169	0.49356566	0.61487226	0.45025564	0.40694176	0.35403657	0.48011179	0.59747428	0.42496833	0.30980481	0.39148078
86	0.45415773	0.68380074	0.61958144	0.41047093	0.36058252	0.33970227	0.40783576	0.52546525	0.35452894	0.40702508		0.66176735	0.50248233	0.59527797	0.44704517	0.41419153	0.3555603	0.46262974	0.60044414	0.44084346	0.36515871	0.40459757
87	0.45541957	0.70152138	0.55864992	0.45303659	0.37212699	0.32354208	0.43878788	0.53216701	0.39863243	0.40179141		0.6400647	0.50191374	0.59011782	0.42762803	0.40374024	0.33853786	0.46401401	0.58192974	0.4113376	0.32333925	0.40955081
88	0.48715271	0.66568274	0.55761303	0.43832246	0.352101	0.31972398	0.43540808	0.52762714	0.40785529	0.44825845		0.6389367	0.5398188	0.61125229	0.44953956	0.407834	0.36504432	0.43394628	0.54356298	0.38413356	0.34722497	0.41845734
89	0.48746973	0.687382	0.54927059	0.43217861	0.34770513	0.32680626	0.4142114	0.55873658	0.43414512	0.37044778		0.56894437	0.54981234	0.5867217	0.44834487	0.39905308	0.40694771	0.42215811	0.52393716	0.41345036	0.35551413	0.40761928
90	0.50435902	0.69456273	0.54363897	0.44547454	0.37466142	0.34951671	0.44600642	0.53770796	0.3713166	0.40664685		0.62771089	0.52453001	0.5674175	0.45878607	0.40489995	0.40918138	0.45647576	0.56924339	0.40901221	0.32751411	0.40819633
91	0.51018254	0.70495894	0.54332924	0.43294287	0.38351749	0.31884736	0.42877564	0.56996047	0.3650176	0.44391496		0.68188613	0.52266204	0.59192287	0.44236978	0.40923821	0.39917422	0.45323097	0.57296243	0.43107132	0.35131613	0.42731013
92	0.49190193	0.7187959	0.57900961	0.43649025	0.37991192	0.37274709	0.4389116	0.57911533	0.44307583	0.44673203		0.65043135	0.55812056	0.57523535	0.39457401	0.41003146	0.39542217	0.46173332	0.54482483	0.42793339	0.31297542	0.39480314
93	0.49057797	0.70385799	0.63572878	0.46053887	0.37737784	0.36737718	0.43285012	0.54086427	0.42416265	0.40453393		0.68037383	0.51811934	0.59571149	0.44174301	0.43843913	0.42297973	0.48448709	0.54066346	0.41858953	0.38116588	0.41044672
94	0.50317309	0.69077354	0.60650138	0.46386902	0.39629201	0.33983285	0.47718429	0.56051539	0.44729433	0.44318403		0.70639999	0.53430746	0.64011569	0.46980909	0.40446392	0.39544951	0.45262166	0.56544337	0.45035922	0.31128798	0.4605483
95	0.50005685	0.68237359	0.55115252	0.45426313	0.35058446	0.33357426	0.47971471	0.57176353	0.42137912	0.44638593		0.70209311	0.52804658	0.59689223	0.44144839	0.43380081	0.41947184	0.46798671	0.59086479	0.391537	0.33299951	0.42714402
96	0.53686973	0.72759563	0.54546099	0.46998258	0.38454495	0.34376997	0.42190313	0.55761485	0.39040486	0.43572511		0.74251003	0.57117819	0.60456693	0.45843797	0.46832601	0.38004132	0.46530477	0.5629233	0.41245882	0.34564018	0.41246218
97	0.50615938	0.72870826	0.63816865	0.43264295	0.37462351	0.34662749	0.44686421	0.5739956	0.43211524	0.42175676		0.74468624	0.53630198	0.63894967	0.45273864	0.42187568	0.41704265	0.42809813	0.56784412	0.4385656	0.35599747	0.41554629
98	0.49956502	0.73393965	0.54688923	0.44950535	0.39104561	0.34379417	0.43643485	0.56330591	0.41898431	0.45253931		0.69856201	0.51487553	0.58216752	0.44153274	0.40848448	0.39080076	0.46923703	0.5547051	0.47273036	0.33748346	0.45248966
99	0.43920285	0.72560311	0.57434331	0.47866353	0.38795001	0.34588765	0.43573399	0.55932368	0.45190845	0.44628741		0.72578372	0.53069399	0.56594557	0.45396366	0.44130202	0.40966932	0.48256985	0.56800394	0.44844442	0.35820553	0.41160455
