# Supplementary material for: CHC22 clathrin recruitment to the early secretory pathway requires two-site interaction with SNX5 and p115
Source: EMBO J. 2024 Aug 19;43(19):8. doi: 10.1038/s44318-024-00198-y (PMC11445476; doi:10.1038/s44318-024-00198-y)
Supplement: Supplementary file 10 — Source data Fig. 8 [file 44318_2024_198_MOESM10_ESM.zip › 8.Figure8/8B/8B.csv]

	Control	Control	Control	Control	Control	Control	Control	Control	Control	Control		SNX5/6 siRNA	SNX5/6 siRNA	SNX5/6 siRNA	SNX5/6 siRNA	SNX5/6 siRNA	SNX5/6 siRNA	SNX5/6 siRNA	SNX5/6 siRNA
0	0	0	0	0	0	0	0	0	0	0		0	0	0	0	0	0	0	0
1	0.05176832	0.03246774	0.03653577	0.05667841	0.06273213	0.03932577	0.06780662	0.04128561	0.0482763	0.04630895		0.00790642	0.02018329	0.0362146	0.04241875	0.09207436	0.05536919	0.04615849	0.10132784
2	0.09196483	0.06285037	0.08604559	0.10046238	0.09752046	0.05676006	0.0727505	0.04674943	0.11452222	0.08065772		0.00971727	0.08504696	0.06226314	0.07930336	0.10727516	0.07463884	0.01843495	0.02978437
3	0.07533722	0.08713196	0.05963486	0.14651019	0.10564079	0.11566899	0.09816717	0.05214165	0.13025898	0.09431186		0.03420686	0.1121425	0.04490364	0.13196253	0.11686024	0.09266726	0.08860419	0.11247486
4	0.16916638	0.08665098	0.11617301	0.15307559	0.15791762	0.12808387	0.11056127	0.05779505	0.19622077	0.11724585		0.05951742	0.10191988	0.06467192	0.10487763	0.0801956	0.08804909	0.07626784	0.10874058
5	0.12738301	0.12361498	0.12044019	0.1585352	0.16785268	0.14683218	0.09915483	0.10155973	0.20374591	0.11275594		0.0648852	0.13186881	0.06480351	0.14609718	0.14013343	0.09574807	0.12129068	0.11903043
6	0.19188338	0.12217526	0.12994529	0.17476335	0.19048962	0.13003107	0.14572959	0.09411906	0.21051931	0.1144095		0.09298901	0.1528554	0.09639063	0.12635052	0.12482413	0.10004554	0.12843329	0.08896638
7	0.16579313	0.15573184	0.14271094	0.17876222	0.17008217	0.15079296	0.15371108	0.10749862	0.23164062	0.1519598		0.13158524	0.16335424	0.15117316	0.15525011	0.16508546	0.09364734	0.08225957	0.14160266
8	0.1316918	0.13061856	0.16918356	0.22731934	0.20318016	0.19997325	0.13948161	0.12551845	0.24019592	0.14798881		0.13223987	0.14125575	0.13354353	0.16267122	0.21204936	0.11674574	0.12823966	0.13888603
9	0.17063636	0.14162433	0.17824149	0.19844742	0.19919403	0.18334697	0.18711604	0.1339773	0.34963853	0.14172456		0.11683058	0.16777528	0.11668006	0.16897285	0.21539316	0.12018892	0.13471639	0.18803188
10	0.16404317	0.15156781	0.17758943	0.2042064	0.2421377	0.20206312	0.15502945	0.14821477	0.27026617	0.21197507		0.10752741	0.1965491	0.11511838	0.2222304	0.21595019	0.19024064	0.11777836	0.17353733
11	0.24218039	0.16778865	0.19691977	0.20739922	0.22825459	0.21415522	0.19392345	0.13604652	0.25748469	0.19940294		0.13014081	0.18464816	0.1500032	0.12416859	0.24755306	0.24342409	0.16621863	0.15972664
12	0.24034273	0.167771	0.2370358	0.23339023	0.25886043	0.2070709	0.18330354	0.19706367	0.27147484	0.1833258		0.11147377	0.19399606	0.17012922	0.17997959	0.20989686	0.19039131	0.15747308	0.23246878
13	0.27962448	0.19594198	0.21933886	0.23466615	0.27482995	0.21623176	0.18711669	0.18944591	0.3423483	0.18874785		0.09479677	0.17040671	0.20942478	0.20571566	0.21369009	0.18112953	0.16739562	0.15513718
14	0.29939584	0.18386072	0.20183093	0.25457119	0.27412559	0.21310137	0.21031138	0.16770932	0.27169405	0.20043261		0.1486192	0.21438879	0.21721389	0.23546165	0.21312682	0.16928788	0.15654572	0.19278835
15	0.29134076	0.1522913	0.23533584	0.24930103	0.28293721	0.18671884	0.19809511	0.17984301	0.32831489	0.21802801		0.14828271	0.26031042	0.15879435	0.24527319	0.21022839	0.1558365	0.15698651	0.25499432
16	0.26507747	0.19814342	0.22409984	0.3031634	0.28713605	0.24086755	0.21943082	0.17803649	0.34474161	0.22965313		0.12802097	0.2341324	0.17496631	0.25615993	0.22315209	0.16875392	0.19396226	0.18893041
17	0.32159395	0.21346911	0.20520629	0.26836233	0.33286374	0.26667324	0.20929752	0.16271207	0.35507055	0.2234572		0.15367931	0.29059328	0.19470812	0.2767425	0.2193934	0.15280433	0.17736687	0.1419306
18	0.2752025	0.18828638	0.22951442	0.27495535	0.29875667	0.25351638	0.2041149	0.19998361	0.40076874	0.19618732		0.14499281	0.19016987	0.19743636	0.21141188	0.24169033	0.20982181	0.20889697	0.20639015
19	0.31637375	0.23427583	0.24280421	0.2698066	0.3337039	0.23664254	0.2484083	0.19191303	0.29966388	0.23644004		0.20156281	0.28462583	0.1643949	0.21046305	0.22714013	0.15810397	0.18402586	0.22827307
20	0.30236692	0.22465027	0.21430128	0.27079713	0.32881506	0.24484595	0.24226952	0.20474954	0.32583844	0.21720985		0.14233782	0.23442124	0.17589889	0.28266036	0.24866771	0.22208735	0.15407462	0.25931062
21	0.29438753	0.22308252	0.2503632	0.2674573	0.34286516	0.23368417	0.26570118	0.2176766	0.37541438	0.27332331		0.1239322	0.28416018	0.16384041	0.25735817	0.21671932	0.16449007	0.1660056	0.22204237
22	0.33414661	0.25523564	0.26792081	0.28284347	0.31586433	0.25599166	0.21704222	0.20596426	0.36111274	0.24495959		0.11683798	0.25043574	0.19043404	0.2408403	0.24168277	0.19112823	0.16520627	0.21990253
23	0.32752335	0.230717	0.27524067	0.28923808	0.33895577	0.27976321	0.25052263	0.23699359	0.40774449	0.24919873		0.20095945	0.24268721	0.20417106	0.23256056	0.26957711	0.20367462	0.18611677	0.22990578
24	0.29847475	0.18682917	0.28337046	0.3059177	0.36461508	0.28908186	0.25933254	0.22840395	0.42479122	0.23043227		0.20428343	0.40674152	0.20684285	0.28112487	0.26033408	0.24413433	0.22617601	0.24247357
25	0.32041404	0.23891629	0.3215785	0.33142053	0.36269206	0.27954041	0.25630899	0.21673096	0.45645769	0.26451104		0.15378715	0.46931951	0.22559154	0.26449793	0.31399746	0.23128333	0.17888894	0.25804562
26	0.32528122	0.22560747	0.2990152	0.33433351	0.38125033	0.27944091	0.25140498	0.2376253	0.37642068	0.27209423		0.12622531	0.28366859	0.21115595	0.21577529	0.26761184	0.26733307	0.17875157	0.28050167
27	0.32591473	0.290449	0.24935818	0.3151675	0.40710723	0.30022041	0.28506095	0.23617538	0.41536777	0.2421929		0.1877006	0.3327126	0.18936946	0.22353441	0.24983189	0.23055881	0.18318488	0.25472174
28	0.36578359	0.23225158	0.30752916	0.35441595	0.36680386	0.30791038	0.30839416	0.22499832	0.48488596	0.24519058		0.19432299	0.38402112	0.21510906	0.24824012	0.27900313	0.26642745	0.20336612	0.26187918
29	0.42754129	0.25016004	0.32989248	0.36200711	0.38090484	0.28770412	0.28101809	0.24751748	0.44222735	0.30387364		0.22557535	0.35750319	0.2175837	0.29959119	0.26340084	0.28371165	0.18258167	0.2270781
30	0.41296053	0.26052746	0.29088765	0.38560799	0.41718602	0.26710155	0.25979927	0.24336282	0.4430494	0.25876033		0.17392124	0.33121839	0.22116604	0.1974339	0.28262264	0.2274867	0.20082545	0.21467115
31	0.3779346	0.24705958	0.29504714	0.35268665	0.43725645	0.27301633	0.28843584	0.25015375	0.42089646	0.30525612		0.1798553	0.40994751	0.25868274	0.29912821	0.29503021	0.23891967	0.16668494	0.22296987
32	0.35022893	0.24967747	0.30239026	0.38937751	0.4748146	0.30704808	0.2582552	0.22237975	0.41960382	0.27742245		0.20948709	0.41191422	0.24607703	0.24015597	0.27203556	0.25136182	0.17749798	0.22939048
33	0.38178337	0.2880777	0.26445937	0.38689211	0.45362982	0.30961601	0.30471123	0.24299915	0.48536342	0.26564322		0.24500376	0.3406779	0.22369242	0.28335293	0.30269509	0.27497571	0.18528882	0.25908085
34	0.38992535	0.27966657	0.32124999	0.37125568	0.44585794	0.33374064	0.30033121	0.22991465	0.45736807	0.26153738		0.23795338	0.40780523	0.25449236	0.23238651	0.30966334	0.25028083	0.17926156	0.28882747
35	0.36476654	0.26683711	0.30507615	0.39223754	0.41172305	0.35529159	0.3174924	0.24826575	0.49972879	0.3160137		0.19739165	0.36353275	0.21334442	0.32602921	0.30659392	0.30581059	0.21359284	0.30748711
36	0.4046239	0.26767503	0.32479205	0.33212329	0.46860906	0.33774966	0.31719924	0.23514198	0.50801854	0.2711784		0.19847844	0.32870778	0.23771608	0.30223913	0.27886136	0.29111712	0.17372981	0.30315646
37	0.43762761	0.29787905	0.28823001	0.41204123	0.44043354	0.37011397	0.31544255	0.23877554	0.48173401	0.26466895		0.17942709	0.48615711	0.23079741	0.33403689	0.28932892	0.23001054	0.15913705	0.28387503
38	0.36966832	0.26944742	0.31351661	0.38884948	0.44011863	0.34265492	0.30844643	0.23546234	0.47082238	0.28999533		0.19194878	0.30387342	0.21597036	0.33496168	0.30473704	0.2997732	0.18482359	0.2739099
39	0.43096615	0.2679768	0.32301565	0.39371496	0.44197875	0.34541111	0.31403551	0.22971069	0.43009632	0.25501128		0.24741077	0.34933254	0.19691132	0.26266721	0.3181276	0.24768638	0.19979585	0.29980623
40	0.41647028	0.32453414	0.34437914	0.37211599	0.46939804	0.32586848	0.32721245	0.24189329	0.43905717	0.26466287		0.25442144	0.43780218	0.23921413	0.27085083	0.33904674	0.28508386	0.15174069	0.2856177
41	0.4319633	0.29228771	0.33397464	0.43461856	0.45030205	0.3271911	0.33580123	0.2687074	0.45672875	0.30179317		0.28320041	0.43889603	0.22903269	0.22019998	0.35259365	0.25645866	0.20384405	0.30487196
42	0.4198548	0.30616789	0.31611815	0.41725111	0.48856717	0.31878545	0.33450285	0.26530412	0.51496942	0.29507389		0.22531328	0.43824113	0.26018261	0.31753962	0.34759892	0.27744608	0.19496916	0.29440417
43	0.43599166	0.30375065	0.38155915	0.41598867	0.49607091	0.34745244	0.32082147	0.28441721	0.54696286	0.30441906		0.22741419	0.36133575	0.27966342	0.36011578	0.33673473	0.31106738	0.21308949	0.25877967
44	0.39216005	0.28519943	0.38472868	0.43776536	0.49404962	0.32865553	0.34351601	0.26120579	0.54171682	0.31977595		0.2504635	0.32822285	0.25159216	0.27755776	0.38699038	0.30685871	0.21912994	0.23008274
45	0.39299898	0.28090175	0.36654846	0.40389363	0.50399067	0.33015916	0.33031	0.24511671	0.52430798	0.35974689		0.2837528	0.55447644	0.2188651	0.28899266	0.36753165	0.33761649	0.22266367	0.26060678
46	0.40373648	0.32446085	0.37242084	0.46712353	0.50209548	0.33951488	0.32557524	0.27640824	0.52290033	0.33496272		0.33987032	0.38634593	0.23772175	0.31163308	0.40469339	0.32825859	0.22277824	0.32478562
47	0.42027965	0.30824594	0.39202659	0.45434927	0.51371485	0.35376872	0.31628292	0.24523612	0.52075217	0.32075371		0.27608389	0.48123829	0.23455789	0.327863	0.39990426	0.33802639	0.19687169	0.3165056
48	0.39605428	0.28088329	0.35673349	0.45252854	0.53701216	0.36378969	0.34912914	0.28802604	0.52272401	0.33144722		0.16500159	0.47975785	0.26735967	0.32753291	0.37982858	0.32073743	0.21314759	0.32688462
49	0.39614992	0.30950801	0.3499847	0.44323313	0.5630874	0.37808176	0.35075922	0.29379334	0.48602025	0.40120938		0.3188145	0.45254678	0.3107938	0.35933327	0.35744995	0.34378795	0.20009975	0.36185106
50	0.42912532	0.32901631	0.36362342	0.42937997	0.5852117	0.38912477	0.33961155	0.2906164	0.5435489	0.34010474		0.27322234	0.56171249	0.23691577	0.37472476	0.37387845	0.3899247	0.19984636	0.31790781
51	0.44195646	0.30499106	0.37104677	0.45723771	0.57174621	0.34196939	0.36108632	0.2828412	0.53994104	0.38640769		0.26882453	0.46630251	0.26716762	0.29585278	0.40298382	0.34574594	0.26353966	0.35271364
52	0.43393069	0.3758067	0.43410993	0.45332332	0.58418236	0.35636073	0.33367411	0.30907793	0.60534106	0.34388429		0.27954242	0.46533945	0.3043022	0.34332915	0.38182895	0.36749898	0.24865765	0.36467817
53	0.38048688	0.3336567	0.39117035	0.48113175	0.58452871	0.37684106	0.3556111	0.32059012	0.57176452	0.33721829		0.269051	0.55319494	0.2516881	0.34139522	0.40644101	0.39745386	0.28143146	0.3537377
54	0.39831825	0.31727841	0.41964092	0.45123854	0.55016125	0.381913	0.32186385	0.29344447	0.57341213	0.36061111		0.27803659	0.55203571	0.31885414	0.36284245	0.37832235	0.42011312	0.24687664	0.35611557
55	0.4507795	0.36861798	0.37032494	0.4665775	0.5862401	0.39711622	0.3596251	0.28108631	0.59720803	0.3888667		0.23917376	0.50726162	0.24688336	0.34253232	0.39357857	0.34447467	0.25863594	0.26094337
56	0.4144026	0.32871024	0.43069482	0.45747655	0.59566874	0.38251149	0.33825758	0.31025815	0.57149884	0.36141361		0.26293155	0.517818	0.25823491	0.29792863	0.44942865	0.3736269	0.26166458	0.40347266
57	0.46265485	0.35704383	0.44809623	0.47901472	0.64323437	0.3904098	0.36362945	0.28829372	0.52048907	0.37189814		0.30175276	0.50162014	0.26650329	0.35043914	0.40331963	0.36658799	0.24247733	0.31297575
58	0.40566267	0.35327961	0.40076435	0.45062756	0.60950117	0.38988024	0.39157313	0.30859866	0.57630648	0.37036938		0.31400565	0.53896533	0.30084046	0.38933903	0.39391042	0.34158126	0.25241392	0.34075805
59	0.38578338	0.35104973	0.37495259	0.4711151	0.61160683	0.39894302	0.35180799	0.31485667	0.56810681	0.40776622		0.20088844	0.39713669	0.25240966	0.38804107	0.40485892	0.38421305	0.23147286	0.40056263
60	0.44325776	0.34669157	0.40500655	0.47046516	0.58877527	0.40060892	0.36677563	0.27920589	0.5243776	0.39231336		0.23706382	0.54744736	0.26019093	0.34227194	0.43514391	0.40100312	0.22762824	0.38680402
61	0.43468227	0.33136209	0.40821921	0.49426345	0.5921557	0.39693236	0.35827737	0.30984642	0.5161912	0.3610694		0.23662506	0.47661377	0.31712275	0.35793357	0.44868332	0.40150415	0.25338729	0.33462717
62	0.44678841	0.35198689	0.38506325	0.49149406	0.61185266	0.4207388	0.38990558	0.32950461	0.54023475	0.38478725		0.35943426	0.51546678	0.33281694	0.38433122	0.44737412	0.35813687	0.25843864	0.35434127
63	0.42550632	0.34490697	0.39251899	0.48312649	0.62659028	0.40950856	0.37848918	0.32225219	0.51966032	0.41283282		0.30954531	0.52058934	0.2525436	0.41442192	0.44098116	0.35609518	0.23007543	0.34203422
64	0.47315607	0.35566735	0.40330545	0.46434504	0.65521789	0.38940288	0.35824978	0.28566242	0.51308874	0.39665141		0.31498419	0.61804311	0.31444715	0.34563028	0.44920567	0.39657384	0.23083185	0.3448687
65	0.43643195	0.32410879	0.42624175	0.44633764	0.65708704	0.41708521	0.40609303	0.32227891	0.55277291	0.4059218		0.21659899	0.57390769	0.26217021	0.37718112	0.418897	0.38367806	0.28737722	0.30712593
66	0.46717073	0.35020599	0.37982538	0.45388156	0.6327468	0.44474592	0.37088175	0.34085004	0.54900892	0.39721958		0.19057953	0.58155994	0.29083087	0.39131891	0.39651006	0.37350189	0.24237452	0.29305534
67	0.45327269	0.37471158	0.38249431	0.48111524	0.63685598	0.42597672	0.36294179	0.3011515	0.53140253	0.39312118		0.15797142	0.4660045	0.24560514	0.37436096	0.45158019	0.43984177	0.24330684	0.39820213
68	0.42846707	0.38023802	0.40071438	0.47819221	0.68531561	0.46446967	0.39133535	0.33347868	0.55022298	0.38203777		0.30379067	0.54631649	0.28982257	0.39579532	0.45550435	0.3675091	0.23022538	0.42502401
69	0.42936953	0.38789019	0.42290641	0.46621509	0.66284656	0.50596457	0.40978339	0.31192078	0.54002706	0.4061457		0.25770515	0.64127734	0.29112976	0.47019979	0.42548638	0.33887352	0.24680635	0.33687995
70	0.46116751	0.34679044	0.39020535	0.55402343	0.63860748	0.45452708	0.41473631	0.28752933	0.57786529	0.39199587		0.35549014	0.49972411	0.32093383	0.41638782	0.46866872	0.39434746	0.27933963	0.34655261
71	0.42416731	0.39692096	0.38964306	0.50075877	0.65619974	0.47289158	0.41606729	0.31205624	0.57584119	0.44770569		0.28706844	0.65787595	0.28793326	0.4418083	0.45207201	0.38389314	0.25492391	0.29460722
72	0.41294885	0.3540879	0.41013362	0.4847983	0.65373557	0.45474222	0.43336111	0.300143	0.52779227	0.4166214		0.30236581	0.74039372	0.31030865	0.46487267	0.47557777	0.45394554	0.24508526	0.33871055
73	0.43093594	0.40083278	0.39992954	0.52202972	0.6533021	0.48301313	0.42539931	0.3206733	0.56309703	0.39317472		0.27911687	0.66076134	0.3426833	0.37262394	0.47460746	0.41783301	0.27643532	0.35891285
74	0.44659768	0.35294226	0.40715008	0.5294283	0.70778841	0.46313499	0.45927725	0.31219342	0.60578544	0.42642298		0.29768939	0.57973558	0.32893266	0.3901184	0.44710494	0.42799715	0.22737386	0.35659561
75	0.47191517	0.3743442	0.40845214	0.50657343	0.67757617	0.4725375	0.46018435	0.3273453	0.52602068	0.39991509		0.34950026	0.60796595	0.34191333	0.39236396	0.47937375	0.41867671	0.23320732	0.44370179
76	0.45797258	0.36363747	0.44452764	0.52894522	0.69585397	0.48689979	0.46305957	0.32503938	0.54941625	0.42247327		0.26740258	0.67715047	0.31628808	0.35542251	0.48224785	0.4391471	0.27380347	0.34042488
77	0.4757531	0.38695745	0.43541214	0.47170109	0.72570318	0.44214095	0.4381858	0.33939111	0.59086648	0.41863451		0.24195348	0.64298872	0.26957816	0.41937506	0.46942316	0.41550315	0.27968808	0.32119976
78	0.45993147	0.42514679	0.43279863	0.48741965	0.65993636	0.47913966	0.45928962	0.32537832	0.57984514	0.44703061		0.22893643	0.67042023	0.35323745	0.35642484	0.47131726	0.45429116	0.24949351	0.30947906
79	0.46980988	0.3752979	0.42028151	0.47071413	0.71023113	0.48148212	0.44724646	0.3696773	0.5548526	0.42454158		0.33802499	0.60243989	0.31071399	0.41588371	0.46012836	0.37075907	0.23865069	0.44432116
80	0.47643095	0.42900996	0.4723975	0.53450344	0.70666487	0.43426081	0.42881336	0.3243987	0.61477376	0.42106862		0.33540505	0.65016901	0.32247098	0.41520053	0.44390913	0.44192343	0.28172269	0.31936876
81	0.46940151	0.4048343	0.41205147	0.45167842	0.69789785	0.45178216	0.45194048	0.36078736	0.55585238	0.48311938		0.33936036	0.69068196	0.29080534	0.41218981	0.43788769	0.4468016	0.30305151	0.34004279
82	0.44014179	0.41597012	0.44845464	0.44679984	0.73752167	0.43544435	0.44188852	0.33403009	0.55990035	0.43478842		0.2670153	0.79736019	0.3230101	0.4754899	0.45587615	0.3911082	0.23888239	0.30784767
83	0.49650573	0.40146263	0.43999725	0.46489588	0.70360302	0.47033742	0.45669235	0.32142963	0.56754029	0.42477732		0.29983239	0.63774625	0.31529285	0.38504025	0.51215251	0.44916549	0.23789973	0.35392902
84	0.48688074	0.38911635	0.41521346	0.47939822	0.70479055	0.46514638	0.47236976	0.32232313	0.55050268	0.45163257		0.25238118	0.71634711	0.29092895	0.3959163	0.48597279	0.41178685	0.21641806	0.31970148
85	0.50960638	0.41672243	0.42860736	0.5413747	0.7076406	0.46426682	0.47568536	0.3288799	0.53272035	0.45005991		0.29149076	0.77354133	0.3007313	0.36517281	0.45198626	0.48420338	0.25271708	0.33920624
86	0.50957453	0.38955788	0.42784595	0.53138839	0.70721443	0.44445334	0.4683297	0.38679851	0.51374215	0.4215581		0.25203317	0.86749249	0.30474851	0.43016619	0.51612275	0.42728267	0.19803059	0.33393334
87	0.45829734	0.43903722	0.45302086	0.53249187	0.7509746	0.50374936	0.46228291	0.35427878	0.47899209	0.50065008		0.29757544	0.78704606	0.29009257	0.38758838	0.50420329	0.38127395	0.22736537	0.41452489
88	0.54635754	0.4495336	0.43516923	0.49484795	0.72063537	0.49580973	0.47964255	0.34668584	0.55063911	0.44770916		0.28973775	0.6624482	0.31527518	0.44027762	0.46263449	0.4503859	0.25743505	0.37991798
89	0.49674465	0.44408384	0.44904389	0.54910754	0.71059032	0.47564529	0.47129456	0.3767459	0.57961896	0.46146205		0.24300352	0.81744156	0.2804085	0.44042297	0.49143683	0.46877962	0.22655533	0.41548273
90	0.47097877	0.43501654	0.44025806	0.5125406	0.73896439	0.47918635	0.44483328	0.35870473	0.55691192	0.42321657		0.11442604	0.76312797	0.29590568	0.4242122	0.48407046	0.41717612	0.2345545	0.34808709
91	0.463068	0.41297004	0.45820697	0.5103964	0.69689215	0.48068177	0.4596378	0.34513772	0.53383645	0.50254844		0.3520733	0.6340134	0.2570951	0.41727034	0.47735569	0.44694327	0.25139103	0.42958861
92	0.47478964	0.41298721	0.45649229	0.54582096	0.76143075	0.50515966	0.43769773	0.34739981	0.53344233	0.46742414		0.24116763	0.81752222	0.28557614	0.45426777	0.47911176	0.47488594	0.18637294	0.35466634
93	0.4441811	0.45343443	0.43422145	0.56757361	0.73789824	0.50828453	0.46974493	0.3377749	0.56861606	0.46598868		0.24971509	0.72863537	0.26973076	0.39876738	0.52155839	0.46476177	0.22870928	0.34406258
94	0.47905677	0.42531929	0.43125249	0.52289604	0.74978192	0.49172676	0.4683309	0.37379204	0.63636928	0.4597004		0.33351091	0.7245218	0.27390685	0.4790687	0.50822747	0.45181205	0.23809954	0.45403213
95	0.47262835	0.43456717	0.41312298	0.57205079	0.76451775	0.5074257	0.45345758	0.33862182	0.51631344	0.4655772		0.2596929	0.68960555	0.3096075	0.43454178	0.47354157	0.53450691	0.25821501	0.33055506
96	0.45442347	0.47112776	0.42494799	0.50274884	0.74277698	0.54942878	0.49026871	0.36869439	0.51381661	0.49032618		0.21820888	0.6702928	0.27886988	0.43718675	0.47146144	0.4825601	0.25195276	0.36054782
97	0.5087282	0.43574386	0.41702097	0.51973132	0.75223639	0.51484336	0.48867588	0.3522642	0.60218108	0.45634235		0.20401985	0.77158747	0.33113554	0.39651755	0.48805284	0.50097708	0.22988726	0.44880876
98	0.44942765	0.48495473	0.43055278	0.54336828	0.79665031	0.49840673	0.47557908	0.35818952	0.6515908	0.52056395		0.1694542	0.80874033	0.30525655	0.46091034	0.47180059	0.48244603	0.22283858	0.38262164
99	0.49580794	0.44881035	0.4268984	0.5656711	0.744447	0.56760569	0.49875077	0.34411519	0.56959557	0.47796455		0.15419974	0.82037623	0.25613456	0.43345891	0.49386068	0.47552636	0.24131944	0.46194566
