# Supplementary material for: CHC22 clathrin recruitment to the early secretory pathway requires two-site interaction with SNX5 and p115
Source: EMBO J. 2024 Aug 19;43(19):8. doi: 10.1038/s44318-024-00198-y (PMC11445476; doi:10.1038/s44318-024-00198-y)
Supplement: Supplementary file 10 — Source data Fig. 8 [file 44318_2024_198_MOESM10_ESM.zip › 8.Figure8/8E/8E.csv]

	-Ins	-Ins	-Ins	+Ins	+Ins	+Ins
Control	1.00000000	1.00000000	1.00000000	1.61792030	1.46613119	1.28210858
siCHC22	0.70711607	1.04317618	0.95510031	0.79967924	0.93839384	1.15822278
siSNX5+6	0.84365461	0.73260196	0.91250105	0.71377229	0.78847750	0.79557075
siSNX5	0.96309892	0.89932837	0.81393377	1.40351783	1.35080954	1.32283644
siSNX6	0.95303654	0.78838326	0.81449637	1.21756532	1.21124496	1.44288406
siVPS35	1.03304287	1.09486895	1.29788302	1.46733114	1.39344731	1.77648991
