# Supplementary material for: CHC22 clathrin recruitment to the early secretory pathway requires two-site interaction with SNX5 and p115
Source: EMBO J. 2024 Aug 19;43(19):8. doi: 10.1038/s44318-024-00198-y (PMC11445476; doi:10.1038/s44318-024-00198-y)
Supplement: Supplementary file 11 — EV Figure Source Data [file 44318_2024_198_MOESM11_ESM.zip]

Archive with 2 entries (2 files):
- Figure_EV1B.zip
- Figure_EV4B.zip
